# Supplementary material for: Role of Environment and Experimenter in Reproducibility of Behavioral Studies With Laboratory Mice
Source: Front Behav Neurosci. 2022 Feb 18;16:835444. doi: 10.3389/fnbeh.2022.835444 (PMC8895324; doi:10.3389/fnbeh.2022.835444)
Supplement: Supplementary Table 1 — List of the 526 behavioral related variables. [file Table_1.XLSX]

## Sheet: Map
		Anxiety
		Anx	anxiety
		Expl	exploration
		Hab	habituation
		Activity
		Mov	movement
		Rest	resting
		Motor
		Coor	coordination
		Velo	velocity
		Lin	linearity
		Stpy	stereotypy
		Physical
		Wgt	weight
		Gain	weight gain
		Cognition
		Lrn	learning
		Mem	memory
		Flex	flexibility
test	mean difference D2-B6 & measure	1° domain & difference	2° domain & difference	-log10 P strain	log10 BF strain	comments on measure	additional comments	comments on domain assignment
BM probe 1	− cumul angle (°) extra	+ Anx		2.77	1.19	sum of errors x deviation angle (18-180°)	extra: 1st target poke to end of trial	more area visited after reaching goal = more exploration / less anxiety
BM probe 1	− cumul angle (°) total	+ Anx		2.05	0.555	sum of errors x deviation angle (18-180°)	total: begin to end of trial	more area visited after reaching goal = more exploration / less anxiety (extra outweighs primary)
BM probe 1	− errors (x) extra	+ Anx		2.01	0.518	hole pokes except goal, repeated pokes count as one	extra: 1st target poke to end of trial	more pokes after reaching goal = more exploration / less anxiety
BM probe 1	− errors (x) total	+ Anx		1.98	0.49	hole pokes except goal, repeated pokes count as one	total: begin to end of trial	more pokes after reaching goal = more exploration / less anxiety (extra outweighs primary)
BM probe 1	− serial pokes (x) extra	+ Anx		2.46	0.914	serial: >1 hole poke in ascending or descending order, including goal	extra: 1st target poke to end of trial	more pokes after reaching goal = more exploration / less anxiety
BM probe 1	− serial pokes (x) total	+ Anx		1.73	0.279	serial: >1 hole poke in ascending or descending order, including goal	total: begin to end of trial	more pokes after reaching goal = more exploration / less anxiety (extra outweighs primary)
BM probe 1	− pokes (x) total	+ Anx		2.09	0.585	including target hole	total: begin to end of trial	more pokes = more exploration / less anxiety
BM probe 1	− time walking (%) total	− Mov		5.5	3.75	walking: movement bouts >3cm >6cm/s	total: begin to end of trial	more walking = more activity
BM probe 1	+ start delay (s)	− Mov		15.6	14.7	delay to leave center zone 1st time	extra: 1st target poke to end of trial	longer latency to move = less activity
BM probe 1	+ time lingering (%) total	− Mov		3.44	1.81	lingering (turning, stopping, rearing, poking): not walking or resting, deceleration >8cm/s	total: begin to end of trial	more lingering = less activity
BM probe 1	+ time resting (%) total	+ Rest		3.77	2.2	resting (immobile, grooming): >2s <0.015cm/s (noise threshold)	total: begin to end of trial	more resting = less activity
BM probe 1	+ walking speed (m/s)	+ Velo		13	11.2	walking: movement bouts >3cm >6cm/s		higher walking speed = faster locomotion
BM probe 1	− lingering speed (m/s)	− Mem		0.495	-0.654	lingering (turning, stopping, rearing, poking): not walking or resting, deceleration >8cm/s		higher lingering speed = better memory (speed increases with learning)
BM probe 1	+ latency (s) primary	− Mem		3.45	1.82	max 90s until end of probe trial	primary: begin to 1st target poke or end of trial	more time / path to reach goal = worse memory
BM probe 1	+ path (m) primary	− Mem		1.54	0.138	distance moved	primary: begin to 1st target poke or end of trial	more time / path to reach goal = worse memory
BM probe 1	− center time (s) primary	+ Mem	+ Anx	0.563	-0.603	time spent in center field (diameter 0.5m) after start	primary: begin to 1st target poke or end of trial	more center investigation = worse memory & more exploration / less anxiety
BM probe 1	− center visits (x) primary	+ Mem	+ Anx	0.58	-0.594	returns to center field (diameter 0.5m)	primary: begin to 1st target poke or end of trial	more center investigation = worse memory & more exploration / less anxiety
BM probe 1	− errors (x) primary	+ Mem	+ Anx	0.204	-0.801	hole pokes except goal, repeated pokes count as one	primary: begin to 1st target poke or end of trial	more pokes before reaching goal = worse memory & more exploration / less anxiety
BM probe 1	+ serial pokes (x) primary	− Mem	− Anx	1.69	0.355	serial: >1 hole poke in ascending or descending order, including goal	primary: begin to 1st target poke or end of trial	more pokes before reaching goal = worse memory & more exploration / less anxiety
BM probe 1	+ cumul angle (°) primary	− Mem	− Anx	0.058	-0.851	sum of errors x deviation angle (18-180° from target)	primary: begin to 1st target poke or end of trial	more area visited before reaching goal = worse memory & more exploration / less anxiety
BM probe 1	− average angle (°) primary	+ Mem		0.938	-0.338	abs angle (0-180°) between vectors center-subject and center-goal, average along path	primary: begin to 1st target poke or end of trial	more deviation = worse memory
BM probe 1	− pokes (x) ~angle	− Mem		1.2	-0.121	including target hole	~angle: slope >72,54,36,18,0° abs deviation from target	larger difference target - non-target = better memory
BM probe 1	+ pokes fraction (x) ~angle	+ Mem		0.011	-0.816	fraction: pokes into hole of interest / average pokes per hole	~angle: slope >72,54,36,18,0° abs deviation from target	larger difference target - non-target = better memory
BM probe 1	− pokes fraction (x) target	− Mem		0.074	-0.823	fraction: pokes into hole of interest / average pokes per hole		larger fraction on target = better memory
BM probe 1	− quadrant time (%) ~place	− Mem		0.244	-0.781	excludes time in center field (diameter 0.5m)	~place for quadrant: slope Control (rest of arena), Target (90° sector / 2 holes on each side of goal, chance 25%)	larger difference target - non-target = better memory
BM probe 1	− quadrant time (%) target	− Mem		0.244	-0.781	excludes time in center field (diameter 0.5m)		larger fraction on target = better memory
BM probe 1	− sector time (%) ~place	− Mem		0.578	-0.578	excludes time in center field (diameter 0.5m)	~place for sector: slope Control (rest of arena), Target (54° sector / 1 hole on each side of goal, chance 15%)	larger difference target - non-target = better memory
BM probe 1	− sector time (%) target	− Mem		0.574	-0.581	excludes time in center field (diameter 0.5m)		larger fraction on target = better memory
BM probe 1	+ quadrant path (%) ~place	+ Mem		0.019	-0.832	excludes path in center field (diameter 0.5m)	~place for quadrant: slope Control (rest of arena), Target (90° sector / 2 holes on each side of goal, chance 25%)	larger difference target - non-target = better memory
BM probe 1	+ quadrant path (%) target	+ Mem		0.019	-0.832	excludes path in center field (diameter 0.5m)		larger fraction on target = better memory
BM probe 1	− sector path (%) ~place	− Mem		0.088	-0.814	excludes path in center field (diameter 0.5m)	~place for sector: slope Control (rest of arena), Target (54° sector / 1 hole on each side of goal, chance 15%)	larger difference target - non-target = better memory
BM probe 1	− sector path (%) target	− Mem		0.085	-0.815	excludes path in center field (diameter 0.5m)		larger fraction on target = better memory
BM probe 1	+ average angle (°) target	− Mem		0.385	-0.689	abs angle (0-180°) between vectors center-subject and center-goal, average along path	total: begin to end of trial	more deviation = worse memory
BM probe 1	+ average angle (°) extra	− Mem		0.615	-0.549	abs angle (0-180°) between vectors center-subject and center-goal, average along path	extra: 1st target poke to end of trial	more deviation = worse memory
BM probe 2	− cumul angle (°) extra	+ Anx		3.14	1.52	sum of errors x deviation angle (18-180°)	extra: 1st target poke to end of trial	more area visited after reaching goal = more exploration / less anxiety
BM probe 2	− cumul angle (°) total	+ Anx		2.81	1.21	sum of errors x deviation angle (18-180°)	total: begin to end of trial	more area visited after reaching goal = more exploration / less anxiety (extra outweighs primary)
BM probe 2	− errors (x) extra	+ Anx		3.17	1.54	hole pokes except goal, repeated pokes count as one	extra: 1st target poke to end of trial	more pokes after reaching goal = more exploration / less anxiety
BM probe 2	− errors (x) total	+ Anx		2.8	1.19	hole pokes except goal, repeated pokes count as one	total: begin to end of trial	more pokes after reaching goal = more exploration / less anxiety (extra outweighs primary)
BM probe 2	− serial pokes (x) extra	+ Anx		1.68	0.253	serial: >1 hole poke in ascending or descending order, including goal	extra: 1st target poke to end of trial	more pokes after reaching goal = more exploration / less anxiety
BM probe 2	− serial pokes (x) total	+ Anx		2.28	0.745	serial: >1 hole poke in ascending or descending order, including goal	total: begin to end of trial	more pokes after reaching goal = more exploration / less anxiety (extra outweighs primary)
BM probe 2	− pokes (x) total	+ Anx		3.25	1.6	including target hole	total: begin to end of trial	more pokes = more exploration / less anxiety
BM probe 2	− time walking (%) total	− Mov		9.8	7.87	walking: movement bouts >3cm >6cm/s	total: begin to end of trial	more walking = more activity
BM probe 2	+ start delay (s)	− Mov		15.6	18.1	delay to leave center zone 1st time	extra: 1st target poke to end of trial	longer latency to move = less activity
BM probe 2	+ time lingering (%) total	− Mov		8.48	6.55	lingering (turning, stopping, rearing, poking): not walking or resting, deceleration >8cm/s	total: begin to end of trial	more lingering = less activity
BM probe 2	+ time resting (%) total	+ Rest		3.55	1.9	resting (immobile, grooming): >2s <0.015cm/s (noise threshold)	total: begin to end of trial	more resting = less activity
BM probe 2	+ walking speed (m/s)	+ Velo		8.64	6.71	walking: movement bouts >3cm >6cm/s		higher speed = faster locomotion
BM probe 2	− lingering speed (m/s)	− Mem		3.42	1.75	lingering (turning, stopping, rearing, poking): not walking or resting, deceleration >8cm/s		higher speed = better memory (speed increases with learning)
BM probe 2	+ latency (s) primary	− Mem		4.83	3.12	max 90s until end of probe trial	primary: begin to 1st target poke or end of trial	more time / path to reach goal = worse memory
BM probe 2	+ path (m) primary	− Mem		1.64	0.246	distance moved	primary: begin to 1st target poke or end of trial	more time / path to reach goal = worse memory
BM probe 2	− center time (s) primary	+ Mem	+ Anx	0.227	-0.799	time spent in center field (diameter 0.5m) after start	primary: begin to 1st target poke or end of trial	more center investigation = worse memory & more exploration / less anxiety
BM probe 2	+ center visits (x) primary	− Mem	− Anx	0	-0.86	returns to center field (diameter 0.5m)	primary: begin to 1st target poke or end of trial	more center investigation = worse memory & more exploration / less anxiety
BM probe 2	+ errors (x) primary	− Mem	− Anx	0.233	-0.779	hole pokes except goal, repeated pokes count as one	primary: begin to 1st target poke or end of trial	more pokes before reaching goal = worse memory & more exploration / less anxiety
BM probe 2	+ serial pokes (x) primary	− Mem	− Anx	0.725	-0.421	serial: >1 hole poke in ascending or descending order, including goal	primary: begin to 1st target poke or end of trial	more pokes before reaching goal = worse memory & more exploration / less anxiety
BM probe 2	− cumul angle (°) primary	+ Mem	+ Anx	0.157	-0.82	sum of errors x deviation angle (18-180° from target)	primary: begin to 1st target poke or end of trial	more area visited before reaching goal = worse memory & more exploration / less anxiety
BM probe 2	− average angle (°) primary	+ Mem		0.259	-0.778	abs angle (0-180°) between vectors center-subject and center-goal, average along path	primary: begin to 1st target poke or end of trial	more deviation = worse memory
BM probe 2	− pokes (x) ~angle	− Mem		1.39	0.008	including target hole	~angle: slope >72,54,36,18,0° abs deviation from target	larger difference actual target - non-target = better memory
BM probe 2	− pokes fraction (x) ~angle	− Mem		0.16	-0.827	fraction: pokes into hole of interest / average pokes per hole	~angle: slope >72,54,36,18,0° abs deviation from target	larger difference actual target - non-target = better memory
BM probe 2	− pokes fraction (x) target	− Mem		0.086	-0.837	fraction: pokes into hole of interest / average pokes per hole		larger fraction on target = better memory
BM probe 2	− quadrant time (%) ~place	− Mem		0.804	-0.447	excludes time in center field (diameter 0.5m)	~place for quadrant: slope Control (rest of arena), Target (90° sector / 2 holes on each side of goal, chance 25%)	larger difference actual target - non-target = better memory
BM probe 2	− quadrant time (%) target	− Mem		0.804	-0.447	excludes time in center field (diameter 0.5m)		larger fraction on target = better memory
BM probe 2	− sector time (%) ~place	− Mem		1.35	-0.021	excludes time in center field (diameter 0.5m)	~place for sector: slope Control (rest of arena), Target (54° sector / 1 hole on each side of goal, chance 15%)	larger difference actual target - non-target = better memory
BM probe 2	− sector time (%) target	− Mem		1.34	-0.026	excludes time in center field (diameter 0.5m)		larger fraction on target = better memory
BM probe 2	+ quadrant path (%) ~place	+ Mem		0.032	-0.858	excludes path in center field (diameter 0.5m)	~place for quadrant: slope Control (rest of arena), Target (90° sector / 2 holes on each side of goal, chance 25%)	larger difference actual target - non-target = better memory
BM probe 2	− quadrant path (%) target	− Mem		0.047	-0.856	excludes path in center field (diameter 0.5m)		larger fraction on target = better memory
BM probe 2	− sector path (%) ~place	− Mem		0.193	-0.819	excludes path in center field (diameter 0.5m)	~place for sector: slope Control (rest of arena), Target (54° sector / 1 hole on each side of goal, chance 15%)	larger difference actual target - non-target = better memory
BM probe 2	− sector path (%) target	− Mem		0.19	-0.82	excludes path in center field (diameter 0.5m)		larger fraction on target = better memory
BM probe 2	+ average angle (°) target	− Mem		0.636	-0.563	abs angle (0-180°) between vectors center-subject and center-goal, average along path	total: begin to end of trial	more deviation = worse memory
BM probe 2	+ average angle (°) extra	− Mem		0.636	-0.564	abs angle (0-180°) between vectors center-subject and center-goal, average along path	extra: 1st target poke to end of trial	more deviation = worse memory
BM probe 2	− pokes (x) old ~angle	+ Flex		0.06	-0.854	including target hole	~angle: slope >72,54,36,18,0° abs deviation from previous target	larger difference old target - non/actual-target = less flexibility
BM probe 2	− pokes fraction old (x) ~angle	+ Flex		0.202	-0.809	fraction: pokes into hole of interest / average pokes per hole	~angle: slope >72,54,36,18,0° abs deviation from previous target	larger difference old target - non/actual-target = less flexibility
BM probe 2	+ pokes fraction (x) old	− Flex		0.037	-0.856	fraction: pokes into hole of interest / average pokes per hole	old = previous target	larger fraction on old target = less flexibility
BM probe 2	− quadrant time (%) old ~place	+ Flex		0.067	-0.85	excludes time in center field (diameter 0.5m)	~place for quadrant: slope Control (rest of arena), previous Target (90° sector / 2 holes on each side of goal, chance 25%)	larger (less negative) difference old target - non/actual-target = less flexibility
BM probe 2	− quadrant time (%) old	+ Flex		0.059	-0.851	excludes time in center field (diameter 0.5m)	old = previous target	larger fraction on old target = less flexibility
BM probe 2	− sector time (%) old ~place	+ Flex		0.657	-0.548	excludes time in center field (diameter 0.5m)	~place for sector: slope Control (rest of arena), previous Target (54° sector / 1 hole on each side of goal, chance 15%)	larger (less negative) difference old target - non/actual-target = less flexibility
BM probe 2	− sector time (%) old	+ Flex		0.627	-0.568	excludes time in center field (diameter 0.5m)	old = previous target	larger fraction on old target = less flexibility
BM probe 2	− quadrant path (%) old ~place	+ Flex		0.21	-0.8	excludes path in center field (diameter 0.5m)	~place for quadrant: slope Control (rest of arena), previous Target (90° sector / 2 holes on each side of goal, chance 25%)	larger (less negative) difference old target - non/actual-target = less flexibility
BM probe 2	− quadrant path (%) old	+ Flex		0.21	-0.8	excludes path in center field (diameter 0.5m)	old = previous target	larger fraction on old target = less flexibility
BM probe 2	+ sector path (%) old ~place	− Flex		0.02	-0.856	excludes path in center field (diameter 0.5m)	~place for sector: slope Control (rest of arena), previous Target (54° sector / 1 hole on each side of goal, chance 15%)	larger (less negative) difference old target - non/actual-target = less flexibility
BM probe 2	+ sector path (%) old	− Flex		0.02	-0.856	excludes path in center field (diameter 0.5m)	old = previous target	larger fraction on old target = less flexibility
BM probe 2	− average angle (°) old	− Flex		0.636	-0.563	abs angle (0-180°) between vectors center-subject and center-goal, average along path	old = previous target	more deviation from old target = more flexibility
BM probes	− time (%) total ~state	− Mov		10	8.12	time spent in movement state	~state: slope Rest (>2s <0.015cm/s), Linger (not resting or walking, deceleration >8cm/s), Walk (bouts >3cm >6cm/s)	more walking at expense of lingering and resting = more activity
BM probes	+ speed (m/s) ~state	+ Velo		15.6	15.2	speed in movement state	~state: slope Linger (not resting or walking, deceleration >8cm/s), Walk (bouts >3cm >6cm/s)	larger speed difference walking - lingering = faster locomotion
BM probes	+ latency (s) ~criterion	+ Mem		0.714	-0.482	max 90s until end of probe trial	~criterion: slope Primary = begin to 1st target poke or end of trial, Extra = from 1st target poke end of trial	more extra vs primary activity + time = better performance (total time constant)
BM probes	+ path (m) ~criterion	+ Mem		0.446	-0.657	distance moved	~criterion: slope Primary = begin to 1st target poke or end of trial, Extra = from 1st target poke end of trial	more extra vs primary activity + time = better performance (total time constant)
BM probes	− center time (s) ~criterion	− Mem	+ Anx	3.24	1.65	time spent in center field (diameter 0.5m) after start	~criterion: slope Primary = begin to 1st target poke or end of trial, Extra = from 1st target poke end of trial	more extra vs primary activity = better memory & more exploration / less anxiety
BM probes	− center visits (s) ~criterion	− Mem	+ Anx	1.95	0.504	returns to center field (diameter 0.5m)	~criterion: slope Primary = begin to 1st target poke or end of trial, Extra = from 1st target poke end of trial	more extra vs primary activity = better memory & more exploration / less anxiety
BM probes	− errors (x) ~criterion	− Mem	+ Anx	2.13	0.628	hole pokes except goal, repeated pokes count as one	~criterion: slope Primary = begin to 1st target poke or end of trial, Extra = from 1st target poke end of trial	more extra vs primary activity = better memory & more exploration / less anxiety
BM probes	− serial pokes (x) ~criterion	− Mem	+ Anx	2.71	1.14	serial: >1 hole poke in ascending or descending order, including goal	~criterion: slope Primary = begin to 1st target poke or end of trial, Extra = from 1st target poke end of trial	more extra vs primary activity = better memory & more exploration / less anxiety
BM probes	− cumul angle (°) ~criterion	− Mem	+ Anx	3.36	1.73	sum of errors x deviation angle (18-180° from target)	~criterion: slope Primary = begin to 1st target poke or end of trial, Extra = from 1st target poke end of trial	more extra vs primary activity = better memory & more exploration / less anxiety
BM probes	+ average angle (°) ~criterion	+ Mem	− Anx	1.11	-0.19	abs angle (0-180°) between vectors center-subject and center-goal, average along path	~criterion: slope Primary = begin to 1st target poke or end of trial, Extra = from 1st target poke end of trial	more extra vs primary activity = better memory & more exploration / less anxiety
BM training	− latency (s) ~criterion	+ Anx		15.6	15.5	max 180s	~criterion: slope Primary = begin to 1st target poke or end of trial, Extra = from 1st target poke end of trial	more extra activity + time = more exploration / less anxiety
BM training	− latency (s) extra	+ Anx		15.6	27.7	max 180s	extra: 1st target poke to end of trial	more time / path after reaching goal = more exploration / less anxiety
BM training	− latency (s) extra ~acquisition	+ Anx		6.16	4.28	max 180s	~acquisition: slope day 1-3	more increase with learning = less anxiety
BM training	− latency (s) extra ~relearning	+ Anx		3.93	2.25	max 180s	~relearning: slope day 4-5	more increase with learning = less anxiety
BM training	− latency (s) total	+ Anx	+ Lrn	7.49	5.56	max 180s	total: begin to end of trial	more time / path after reaching goal = more exploration / less anxiety (extra outweighs primary) & more total time / path commonly = worse learning
BM training	− latency (s) total ~acquisition	+ Anx		2.89	1.29	max 180s	~acquisition: slope day 1-3	more increase with learning = less anxiety (extra outweighs primary)
BM training	− latency (s) total ~relearning	+ Anx		1.99	0.498	max 180s	~relearning: slope day 4-5	more increase with learning = less anxiety (extra outweighs primary)
BM training	− path (m) ~criterion	+ Anx		15.6	14.5	distance moved	~criterion: slope Primary = begin to 1st target poke or end of trial, Extra = from 1st target poke end of trial	more extra activity + time = more exploration / less anxiety
BM training	− path (m) extra	+ Anx		15.6	25.9	distance moved	extra: 1st target poke to end of trial	more time / path after reaching goal = more exploration / less anxiety
BM training	− path (m) extra ~acquisition	+ Anx		2.73	1.2	distance moved	~acquisition: slope day 1-3	more increase with learning = less anxiety
BM training	− path (m) extra ~relearning	+ Anx		1.65	0.227	distance moved	~relearning: slope day 4-5	more increase with learning = less anxiety
BM training	− path (m) total	+ Anx	+ Lrn	9.35	7.37	distance moved	total: begin to end of trial	more time / path after reaching goal = more exploration / less anxiety (extra outweighs primary) & more total time / path commonly = worse learning
BM training	− path (m) total ~acquisition	+ Anx		1.26	-0.085	distance moved	~acquisition: slope day 1-3	more increase with learning = less anxiety (extra outweighs primary)
BM training	− path (m) total ~relearning	+ Anx		0.481	-0.661	distance moved	~relearning: slope day 4-5	more increase with learning = less anxiety (extra outweighs primary)
BM training	− center time (s) ~criterion	+ Anx		6.88	5.09	time spent in center field (diameter 0.5m) after start	~criterion: slope Primary = begin to 1st target poke or end of trial, Extra = from 1st target poke end of trial	more extra activity + time = more exploration / less anxiety
BM training	− center time (s) extra	+ Anx		15.6	18.8	time spent in center field (diameter 0.5m) after start	extra: 1st target poke to end of trial	more time / path after reaching goal = more exploration / less anxiety
BM training	− center time (s) extra ~acquisition	+ Anx		1.83	0.465	time spent in center field (diameter 0.5m) after start	~acquisition: slope day 1-3	more increase with learning = less anxiety
BM training	− center time (s) extra ~relearning	+ Anx		0.903	-0.291	time spent in center field (diameter 0.5m) after start	~relearning: slope day 4-5	more increase with learning = less anxiety
BM training	− center time (s) total	+ Anx		6.68	4.86	time spent in center field (diameter 0.5m) after start	total: begin to end of trial	more time / path after reaching goal = more exploration / less anxiety (extra outweighs primary)
BM training	− center time (s) total ~acquisition	+ Anx		0.359	-0.729	time spent in center field (diameter 0.5m) after start	~acquisition: slope day 1-3	more increase with learning = less anxiety (extra outweighs primary)
BM training	− center time (s) total ~relearning	+ Anx		0.22	-0.795	time spent in center field (diameter 0.5m) after start	~relearning: slope day 4-5	more increase with learning = less anxiety (extra outweighs primary)
BM training	− center visits (s) ~criterion	+ Anx		8.93	7.15	returns to center field (diameter 0.5m)	~criterion: slope Primary = begin to 1st target poke or end of trial, Extra = from 1st target poke end of trial	more extra activity + time = more exploration / less anxiety
BM training	− center visits (x) extra	+ Anx		15.6	19.2	returns to center field (diameter 0.5m)	extra: 1st target poke to end of trial	more time / path after reaching goal = more exploration / less anxiety
BM training	− center visits (x) extra ~acquisition	+ Anx		2.03	0.638	returns to center field (diameter 0.5m)	~acquisition: slope day 1-3	more increase with learning = less anxiety
BM training	− center visits (x) extra ~relearning	+ Anx		0.939	-0.261	returns to center field (diameter 0.5m)	~relearning: slope day 4-5	more increase with learning = less anxiety
BM training	− center visits (x) total	+ Anx		9.03	7.17	returns to center field (diameter 0.5m)	total: begin to end of trial	more time / path after reaching goal = more exploration / less anxiety (extra outweighs primary)
BM training	− center visits (x) total ~acquisition	+ Anx		0.094	-0.852	returns to center field (diameter 0.5m)	~acquisition: slope day 1-3	more increase with learning = less anxiety (extra outweighs primary)
BM training	+ center visits (x) total ~relearning	− Anx		0.422	-0.689	returns to center field (diameter 0.5m)	~relearning: slope day 4-5	more increase with learning = less anxiety (extra outweighs primary)
BM training	− border pokes (x) extra	+ Anx		15.6	28.7	pokes over outer edge of arena	extra: 1st target poke to end of trial	more time / path after reaching goal = more exploration / less anxiety
BM training	− border pokes (x) extra ~acquisition	+ Anx		1.24	-0.03	pokes over outer edge of arena	~acquisition: slope day 1-3	more increase with learning = less anxiety
BM training	− border pokes (x) extra ~relearning	+ Anx		0.25	-0.713	pokes over outer edge of arena	~relearning: slope day 4-5	more increase with learning = less anxiety
BM training	− border pokes (x) total	+ Anx		15.6	14.2	pokes over outer edge of arena	total: begin to end of trial	more time / path after reaching goal = more exploration / less anxiety (extra outweighs primary)
BM training	− border pokes (x) total ~acquisition	+ Anx		0.026	-0.865	pokes over outer edge of arena	~acquisition: slope day 1-3	more increase with learning = less anxiety (extra outweighs primary)
BM training	+ border pokes (x) total ~relearning	− Anx		0.881	-0.396	pokes over outer edge of arena	~relearning: slope day 4-5	more increase with learning = less anxiety (extra outweighs primary)
BM training	− errors (x) ~criterion	+ Anx		10.1	8.32	hole pokes except goal, repeated pokes count as one	~criterion: slope Primary = begin to 1st target poke or end of trial, Extra = from 1st target poke end of trial	more extra activity + time = more exploration / less anxiety
BM training	− errors (x) extra	+ Anx		15.6	27.3	hole pokes except goal, repeated pokes count as one	extra: 1st target poke to end of trial	more pokes after reaching goal = more exploration / less anxiety
BM training	− errors (x) extra ~acquisition	+ Anx		2.95	1.45	hole pokes except goal, repeated pokes count as one	~acquisition: slope day 1-3	more increase with learning = less anxiety
BM training	− errors (x) extra ~relearning	+ Anx		1.56	0.242	hole pokes except goal, repeated pokes count as one	~relearning: slope day 4-5	more increase with learning = less anxiety
BM training	− errors (x) total	+ Anx	+ Lrn	15.6	13.7	hole pokes except goal, repeated pokes count as one	total: begin to end of trial	more time / path after reaching goal = more exploration / less anxiety (extra outweighs primary) & more total time / path commonly = worse learning
BM training	− errors (x) total ~acquisition	+ Anx		0.985	-0.308	hole pokes except goal, repeated pokes count as one	~acquisition: slope day 1-3	more increase with learning = less anxiety (extra outweighs primary)
BM training	− errors (x) total ~relearning	+ Anx		0.421	-0.703	hole pokes except goal, repeated pokes count as one	~relearning: slope day 4-5	more increase with learning = less anxiety (extra outweighs primary)
BM training	− serial pokes (x) ~criterion	+ Anx		6.93	5.13	serial: >1 hole poke in ascending or descending order, including goal	~criterion: slope Primary = begin to 1st target poke or end of trial, Extra = from 1st target poke end of trial	more extra activity + time = more exploration / less anxiety
BM training	− serial pokes (x) extra	+ Anx		15.6	26.3	serial: >1 hole poke in ascending or descending order, including goal	extra: 1st target poke to end of trial	more pokes after reaching goal = more exploration / less anxiety
BM training	− serial pokes (x) extra ~acquisition	+ Anx		2.7	1.22	serial: >1 hole poke in ascending or descending order, including goal	~acquisition: slope day 1-3	more increase with learning = less anxiety
BM training	− serial pokes (x) extra ~relearning	+ Anx		1.47	0.168	serial: >1 hole poke in ascending or descending order, including goal	~relearning: slope day 4-5	more increase with learning = less anxiety
BM training	− serial pokes (x) total	+ Anx	+ Lrn	14.1	12.1	serial: >1 hole poke in ascending or descending order, including goal	total: begin to end of trial	more time / path after reaching goal = more exploration / less anxiety (extra outweighs primary) & more total time / path commonly = worse learning
BM training	− serial pokes (x) total ~acquisition	+ Anx		1.4	0.029	serial: >1 hole poke in ascending or descending order, including goal	~acquisition: slope day 1-3	more increase with learning = less anxiety (extra outweighs primary)
BM training	− serial pokes (x) total ~relearning	+ Anx		0.983	-0.311	serial: >1 hole poke in ascending or descending order, including goal	~relearning: slope day 4-5	more increase with learning = less anxiety (extra outweighs primary)
BM training	− cumul angle (°) ~criterion	+ Anx		9.19	7.4	sum of errors x deviation angle (18-180° from target)	~criterion: slope Primary = begin to 1st target poke or end of trial, Extra = from 1st target poke end of trial	more extra activity + time = more exploration / less anxiety
BM training	− cumul angle (°) extra	+ Anx		13.2	11.2	sum of errors x deviation angle (18-180° from target)	extra: 1st target poke to end of trial	more pokes after reaching goal = more exploration / less anxiety
BM training	− cumul angle (°) extra ~acquisition	+ Anx		2.79	1.28	sum of errors x deviation angle (18-180° from target)	~acquisition: slope day 1-3	more increase with learning = less anxiety
BM training	− cumul angle (°) extra ~relearning	+ Anx		1.49	0.181	sum of errors x deviation angle (18-180° from target)	~relearning: slope day 4-5	more increase with learning = less anxiety
BM training	− cumul angle (°) total	+ Anx	+ Lrn	13.5	11.4	sum of errors x deviation angle (18-180° from target)	total: begin to end of trial	more time / path after reaching goal = more exploration / less anxiety (extra outweighs primary) & more total time / path commonly = worse learning
BM training	− cumul angle (°) total ~acquisition	+ Anx		0.716	-0.508	sum of errors x deviation angle (18-180° from target)	~acquisition: slope day 1-3	more increase with learning = less anxiety (extra outweighs primary)
BM training	− cumul angle (°) total ~relearning	+ Anx		0.379	-0.724	sum of errors x deviation angle (18-180° from target)	~relearning: slope day 4-5	more increase with learning = less anxiety (extra outweighs primary)
BM training	− average angle (°) ~criterion	+ Anx		8.46	6.67	abs angle (0-180°) between vectors center-subject and center-goal, average along path	~criterion: slope Primary = begin to 1st target poke or end of trial, Extra = from 1st target poke end of trial	less deviation after reaching target due to fast diappearance = less exploration / more anxiety
BM training	− average angle (°) extra	+ Anx		15.6	25.3	abs angle (0-180°) between vectors center-subject and center-goal, average along path	extra: 1st target poke to end of trial	less deviation after reaching target due to fast diappearance = less exploration / more anxiety
BM training	− average angle (°) extra ~acquisition	+ Anx		0.696	-0.509	abs angle (0-180°) between vectors center-subject and center-goal, average along path	~acquisition: slope day 1-3	more increase with learning = less anxiety
BM training	− average angle (°) extra ~relearning	+ Anx		0.774	-0.46	abs angle (0-180°) between vectors center-subject and center-goal, average along path	~relearning: slope day 4-5	more increase with learning = less anxiety
BM training	+ average angle (°) total	+ Anx		5.21	3.49	abs angle (0-180°) between vectors center-subject and center-goal, average along path	total: begin to end of trial	more deviation = less hagning around goal before disappearing = more anxiety
BM training	+ average angle (°) total ~acquisition	+ Anx		0.198	-0.782	abs angle (0-180°) between vectors center-subject and center-goal, average along path	~acquisition: slope day 1-3	less decrease with learning = less increase of haning around goal = more anxiety
BM training	+ average angle (°) total ~relearning	+ Anx		3.09	1.51	abs angle (0-180°) between vectors center-subject and center-goal, average along path	~relearning: slope day 4-5	less decrease with learning = less increase of haning around goal = more anxiety
BM training	+ latency (s) extra ~relocation	+ Anx		3.66	2.06	max 180s	~relocation: slope day 3-4	less relapse with relocation = more anxiety
BM training	+ latency (s) total ~relocation	+ Anx		4.72	3.04	max 180s	~relocation: slope day 3-4	less relapse with relocation = more anxiety (extra outweighs primary)
BM training	+ path (m) extra ~relocation	+ Anx		2.8	1.24	distance moved	~relocation: slope day 3-4	less relapse with relocation = more anxiety
BM training	+ path (m) total ~relocation	+ Anx		2.24	0.74	distance moved	~relocation: slope day 3-4	less relapse with relocation = more anxiety (extra outweighs primary)
BM training	+ center time (s) extra ~relocation	+ Anx		3.33	1.79	time spent in center field (diameter 0.5m) after start	~relocation: slope day 3-4	less relapse with relocation = more anxiety
BM training	+ center time (s) total ~relocation	+ Anx		0.722	-0.484	time spent in center field (diameter 0.5m) after start	~relocation: slope day 3-4	less relapse with relocation = more anxiety (extra outweighs primary)
BM training	+ center visits (x) extra ~relocation	+ Anx		2.23	0.823	returns to center field (diameter 0.5m)	~relocation: slope day 3-4	less relapse with relocation = more anxiety
BM training	+ center visits (x) total ~relocation	+ Anx		1.46	0.072	returns to center field (diameter 0.5m)	~relocation: slope day 3-4	less relapse with relocation = more anxiety (extra outweighs primary)
BM training	+ border pokes (x) extra ~relocation	+ Anx		1.04	-0.172	pokes over outer edge of arena	~relocation: slope day 3-4	less relapse with relocation = more anxiety
BM training	+ border pokes (x) total ~relocation	+ Anx		1.36	-0.016	pokes over outer edge of arena	~relocation: slope day 3-4	less relapse with relocation = more anxiety (extra outweighs primary)
BM training	+ errors (x) extra ~relocation	+ Anx		1.54	0.236	hole pokes except goal, repeated pokes count as one	~relocation: slope day 3-4	less relapse with relocation = more anxiety
BM training	+ errors (x) total ~relocation	+ Anx		0.484	-0.649	hole pokes except goal, repeated pokes count as one	~relocation: slope day 3-4	less relapse with relocation = more anxiety (extra outweighs primary)
BM training	+ serial pokes (x) extra ~relocation	+ Anx		0.882	-0.302	serial: >1 hole poke in ascending or descending order, including goal	~relocation: slope day 3-4	less relapse with relocation = more anxiety
BM training	+ serial pokes (x) total ~relocation	+ Anx		0.043	-0.853	serial: >1 hole poke in ascending or descending order, including goal	~relocation: slope day 3-4	less relapse with relocation = more anxiety (extra outweighs primary)
BM training	+ cumul angle (°) extra ~relocation	+ Anx		1.15	-0.091	sum of errors x deviation angle (18-180° from target)	~relocation: slope day 3-4	less relapse with relocation = more anxiety
BM training	+ cumul angle (°) total ~relocation	+ Anx		0.087	-0.83	sum of errors x deviation angle (18-180° from target)	~relocation: slope day 3-4	less relapse with relocation = more anxiety (extra outweighs primary)
BM training	+ average angle (°) extra ~relocation	+ Anx		1.11	-0.193	abs angle (0-180°) between vectors center-subject and center-goal, average along path	~relocation: slope day 3-4	less increase with relocation = less decrease of haning around goal = more anxiety
BM training	− average angle (°) total ~relocation	+ Anx		0.104	-0.828	abs angle (0-180°) between vectors center-subject and center-goal, average along path	~relocation: slope day 3-4
BM training	− stop delay (s)	+ Anx		15.6	26.2	begin last goal poke to exit/stop		slow diappearance = less anxiety
BM training	− stop delay (s) ~acquisition	+ Anx		0.718	-0.478	begin last goal poke to exit/stop	~acquisition: slope day 1-3	more increase = less anxiety
BM training	− stop delay (s) ~relearning	+ Anx		1.66	0.259	begin last goal poke to exit/stop	~relearning: slope day 4-5	more increase = less anxiety
BM training	+ stop delay (s) ~relocation	− Anx		1.24	-0.077	begin last goal poke to exit/stop	~relocation: slope day 3-4	less decrease = less anxiety
BM training	+ time walking (%) extra	+ Anx		15.6	18.7	walking: movement bouts >3cm >6cm/s	extra: 1st target poke to end of trial	one rapid movement bout for immediate disappearance into target hole = more anxiety
BM training	− time lingering (%) extra	+ Anx		15.6	18.5	lingering (turning, stopping, rearing, poking): not walking or resting, deceleration >8cm/s	extra: 1st target poke to end of trial	one rapid movement bout for immediate disappearance into target hole = more anxiety
BM training	− time resting (%) extra	+ Anx		6.51	4.71	resting (immobile, grooming): >2s <0.015cm/s (noise threshold)	extra: 1st target poke to end of trial	one rapid movement bout for immediate disappearance into target hole = more anxiety
BM training	− time (%) training total ~state	− Mov		1.32	-0.016	time spent in movement state	~state: slope Linger (not resting or walking, deceleration >8cm/s), Walk (bouts >3cm >6cm/s)	more walking at expense of lingering and resting = more activity
BM training	− time walking (%) primary	− Mov		15.2	13.3	walking: movement bouts >3cm >6cm/s	primary: begin to 1st target poke or end of trial	more walking = more activity
BM training	− time walking (%) total	− Mov		1.1	-0.189	walking: movement bouts >3cm >6cm/s	total: begin to end of trial	more walking = more activity (primary outweighs extra)
BM training	− time walking (%) total ~acquisition	− Mov		0.156	-0.81	walking: movement bouts >3cm >6cm/s	~acquisition: slope day 1-3	more walking with time = more activity
BM training	− time walking (%) total ~relearning	− Mov		0.917	-0.375	walking: movement bouts >3cm >6cm/s	~relearning: slope day 4-5	more walking with time = more activity
BM training	− time walking (%) total ~relocation	− Mov		2.85	1.3	walking: movement bouts >3cm >6cm/s	~relocation: slope day 3-4	more walking with time = more activity
BM training	+ start delay (s)	− Mov		15.6	22.7	delay to leave center zone 1st time		longer latency to move = less activity
BM training	+ time lingering (%) primary	− Mov		15.6	14.3	lingering (turning, stopping, rearing, poking): not walking or resting, deceleration >8cm/s	primary: begin to 1st target poke or end of trial	more lingering = less activity
BM training	+ time lingering (%) total	− Mov		0.768	-0.437	lingering (turning, stopping, rearing, poking): not walking or resting, deceleration >8cm/s	total: begin to end of trial	more lingering = less activity (primary outweighs extra)
BM training	+ time lingering (%) total ~acquisition	− Mov		0.306	-0.751	lingering (turning, stopping, rearing, poking): not walking or resting, deceleration >8cm/s	~acquisition: slope day 1-3	more lingering with time = less activity
BM training	+ time lingering (%) total ~relearning	− Mov		0.355	-0.744	lingering (turning, stopping, rearing, poking): not walking or resting, deceleration >8cm/s	~relearning: slope day 4-5	more lingering with time = less activity
BM training	+ time lingering (%) total ~relocation	− Mov		1.41	0.034	lingering (turning, stopping, rearing, poking): not walking or resting, deceleration >8cm/s	~relocation: slope day 3-4	more lingering with time = less activity
BM training	+ time resting (%) primary	+ Rest		3.76	2.13	resting (immobile, grooming): >2s <0.015cm/s (noise threshold)	primary: begin to 1st target poke or end of trial	more resting before reaching goal = less activity
BM training	+ time resting (%) total	+ Rest		0.589	-0.55	resting (immobile, grooming): >2s <0.015cm/s (noise threshold)	total: begin to end of trial	more resting before reaching goal = less activity (primary outweighs extra)
BM training	− time resting (%) total ~acquisition	− Rest		0.665	-0.533	resting (immobile, grooming): >2s <0.015cm/s (noise threshold)	~acquisition: slope day 1-3	more resting with time = less activity
BM training	+ time resting (%) total ~relearning	+ Rest		0.511	-0.649	resting (immobile, grooming): >2s <0.015cm/s (noise threshold)	~relearning: slope day 4-5	more resting with time = less activity
BM training	+ time resting (%) total ~relocation	+ Rest		1.29	-0.058	resting (immobile, grooming): >2s <0.015cm/s (noise threshold)	~relocation: slope day 3-4	more resting with time = less activity
BM training	+ speed (m/s) training ~state	+ Velo		14.1	12.3	speed in movement state	~state: slope Linger (not resting or walking, deceleration >8cm/s), Walk (bouts >3cm >6cm/s)	larger speed difference walking - lingering = faster locomotion
BM training	+ walking speed (m/s)	+ Velo		15.5	13.8	walking: movement bouts >3cm >6cm/s		higher speed = faster locomotion
BM training	+ walking speed (m/s) ~acquisition	+ Velo		3.64	1.99	walking: movement bouts >3cm >6cm/s	~acquisition: slope day 1-3	more increase of speed = faster locomotion
BM training	+ walking speed (m/s) ~relearning	+ Velo		2.24	0.749	walking: movement bouts >3cm >6cm/s	~relearning: slope day 4-5	more increase of speed = faster locomotion
BM training	− walking speed (m/s) ~relocation	+ Velo		2.24	0.746	walking: movement bouts >3cm >6cm/s	~relocation: slope day 3-4	less relapse of speed = slower locomotion
BM training	+ lingering speed (m/s)	+ Velo		6.14	4.29	lingering (turning, stopping, rearing, poking): not walking or resting, deceleration >8cm/s		higher speed = faster locomotion
BM training	− lingering speed (m/s) ~acquisition	− Velo		0.153	-0.837	lingering (turning, stopping, rearing, poking): not walking or resting, deceleration >8cm/s	~acquisition: slope day 1-3	more increase of speed = faster locomotion
BM training	− lingering speed (m/s) ~relearning	− Velo		0.702	-0.53	lingering (turning, stopping, rearing, poking): not walking or resting, deceleration >8cm/s	~relearning: slope day 4-5	more increase of speed = faster locomotion
BM training	− lingering speed (m/s) ~relocation	+ Velo		3.53	1.89	lingering (turning, stopping, rearing, poking): not walking or resting, deceleration >8cm/s	~relocation: slope day 3-4	less relapse of speed = slower locomotion
BM training	+ latency (s) primary	− Lrn		3.93	2.31	max 180s	primary: begin to 1st target poke or end of trial	more time / path to reach goal = worse learning
BM training	+ latency (s) primary ~acquisition	− Lrn		0.04	-0.806	max 180s	~acquisition: slope day 1-3	less decrease = slower learning
BM training	+ latency (s) primary ~relearning	− Lrn		0.306	-0.72	max 180s	~relearning: slope day 4-5	less decrease = slower learning
BM training	+ path (m) primary	− Lrn		3.46	1.84	distance moved	primary: begin to 1st target poke or end of trial	more time / path to reach goal = worse learning
BM training	+ path (m) primary ~acquisition	− Lrn		0.324	-0.719	distance moved	~acquisition: slope day 1-3	less decrease = slower learning
BM training	+ path (m) primary ~relearning	− Lrn		0.52	-0.616	distance moved	~relearning: slope day 4-5	less decrease = slower learning
BM training	− center time (s) primary	+ Lrn	+ Anx	0.024	-0.855	time spent in center field (diameter 0.5m) after start	primary: begin to 1st target poke or end of trial	more center investigation = worse learning & more exploration / less anxiety
BM training	+ center time (s) primary ~acquisition	− Lrn		0.489	-0.643	time spent in center field (diameter 0.5m) after start	~acquisition: slope day 1-3	less decrease = slower learning
BM training	+ center time (s) primary ~relearning	− Lrn		0.593	-0.572	time spent in center field (diameter 0.5m) after start	~relearning: slope day 4-5	less decrease = slower learning
BM training	+ center visits (x) primary	− Lrn	− Anx	0.071	-0.848	returns to center field (diameter 0.5m)	primary: begin to 1st target poke or end of trial	more center investigation = worse learning & more exploration / less anxiety
BM training	+ center visits (x) primary ~acquisition	− Lrn		1.28	-0.063	returns to center field (diameter 0.5m)	~acquisition: slope day 1-3	less decrease = slower learning
BM training	+ center visits (x) primary ~relearning	− Lrn		1.93	0.482	returns to center field (diameter 0.5m)	~relearning: slope day 4-5	less decrease = slower learning
BM training	− border pokes (x) primary	+ Lrn	+ Anx	0.758	-0.484	pokes over outer edge of arena	primary: begin to 1st target poke or end of trial	more border investigation = worse learning & more exploration / less anxiety
BM training	+ border pokes (x) primary ~acquisition	− Lrn		1.62	0.227	pokes over outer edge of arena	~acquisition: slope day 1-3	less decrease = slower learning
BM training	+ border pokes (x) primary ~relearning	− Lrn		2.09	0.616	pokes over outer edge of arena	~relearning: slope day 4-5	less decrease = slower learning
BM training	− errors (x) primary	+ Lrn	+ Anx	0.917	-0.371	hole pokes except goal, repeated pokes count as one	primary: begin to 1st target poke or end of trial	more pokes before reaching goal = worse learning & more exploration / less anxiety
BM training	+ errors (x) primary ~acquisition	− Lrn		0.627	-0.533	hole pokes except goal, repeated pokes count as one	~acquisition: slope day 1-3	less decrease = slower learning
BM training	+ errors (x) primary ~relearning	− Lrn		0.815	-0.423	hole pokes except goal, repeated pokes count as one	~relearning: slope day 4-5	less decrease = slower learning
BM training	− serial pokes (x) primary	+ Lrn	+ Anx	0.109	-0.845	serial: >1 hole poke in ascending or descending order, including goal	primary: begin to 1st target poke or end of trial	more pokes before reaching goal = worse learning & more exploration / less anxiety
BM training	− serial pokes (x) primary ~acquisition	+ Lrn		0.063	-0.825	serial: >1 hole poke in ascending or descending order, including goal	~acquisition: slope day 1-3	less decrease = slower learning
BM training	+ serial pokes (x) primary ~relearning	− Lrn		0.019	-0.852	serial: >1 hole poke in ascending or descending order, including goal	~relearning: slope day 4-5	less decrease = slower learning
BM training	− cumul angle (°) primary	+ Lrn	+ Anx	0.759	-0.485	sum of errors x deviation angle (18-180° from target)	primary: begin to 1st target poke or end of trial	more area visited before reaching goal = worse learning & more exploration / less anxiety
BM training	+ cumul angle (°) primary ~acquisition	− Lrn		0.604	-0.543	sum of errors x deviation angle (18-180° from target)	~acquisition: slope day 1-3	less decrease = slower learning
BM training	+ cumul angle (°) primary ~relearning	− Lrn		0.735	-0.476	sum of errors x deviation angle (18-180° from target)	~relearning: slope day 4-5	less decrease = slower learning
BM training	+ average angle (°) primary	− Lrn		0.704	-0.512	abs angle (0-180°) between vectors center-subject and center-goal, average along path	primary: begin to 1st target poke or end of trial	more deviation = worse learning
BM training	+ average angle (°) primary ~acquisition	− Lrn		0.143	-0.821	abs angle (0-180°) between vectors center-subject and center-goal, average along path	~acquisition: slope day 1-3	less decrease = slower learning
BM training	+ average angle (°) primary ~relearning	− Lrn		0.545	-0.592	abs angle (0-180°) between vectors center-subject and center-goal, average along path	~relearning: slope day 4-5	less decrease = slower learning
BM training	− direct trials (%) primary	− Lrn		3.34	1.74	direct: max 1 error with abs deviation angle <27°	primary: begin to 1st target poke or end of trial	more direct trials = better learning
BM training	− direct trials (%) primary ~acquisition	− Lrn		0.65	-0.538	direct: max 1 error with abs deviation angle <27°	~acquisition: slope day 1-3	more increase = faster learning
BM training	− direct trials (%) primary ~relearning	− Lrn		1.31	-0.018	direct: max 1 error with abs deviation angle <27°	~relearning: slope day 4-5	more increase = faster learning
BM training	− serial trials (%) primary	+ Lrn		0.109	-0.845	no center crosses + >33% pokes serial	primary: begin to 1st target poke or end of trial	more serial or mixed trials = worse learning
BM training	− serial trials (%) primary ~acquisition	− Lrn		0.399	-0.723	no center crosses + >33% pokes serial	~acquisition: slope day 1-3	more increase = faster learning
BM training	− serial trials (%) primary ~relearning	− Lrn		0.42	-0.696	no center crosses + >33% pokes serial	~relearning: slope day 4-5	more increase = faster learning
BM training	+ mixed trials (%) primary	− Lrn		2.82	1.26	mixed: neither direct nor serial	primary: begin to 1st target poke or end of trial	more serial or mixed trials = worse learning
BM training	+ mixed trials (%) primary ~acquisition	− Lrn		1	-0.279	mixed: neither direct nor serial	~acquisition: slope day 1-3	less decrease = slower learning
BM training	+ mixed trials (%) primary ~relearning	− Lrn		1.62	0.23	mixed: neither direct nor serial	~relearning: slope day 4-5	less decrease = slower learning
BM training	− strategy (x) primary	− Lrn		4.22	2.56	1: mixed, 2: serial, 3: direct	primary: begin to 1st target poke or end of trial	more direct trials = better learning
BM training	− strategy (x) primary ~acquisition	− Lrn		0.852	-0.39	1: mixed, 2: serial, 3: direct	~acquisition: slope day 1-3	more increase = faster learning
BM training	− strategy (x) primary ~relearning	− Lrn		1.89	0.471	1: mixed, 2: serial, 3: direct	~relearning: slope day 4-5	more increase = faster learning
BM training	− trials (%) primary ~strategy	− Lrn		3.43	1.83	primary: begin to 1st target poke or end of trial	~strategy: slope Mixed = rest, Serial = no center crosses + >33% pokes serial, Direct = max 1 error with abs deviation angle <27°	more direct at expense of mixed and serial = better learning
BM training	+ start delay (s) ~acquisition	− Lrn		0.494	-0.661	delay to leave center zone 1st time	~acquisition: slope day 1-3	less decrease = slower learning
BM training	+ start delay (s) ~relearning	− Lrn		3.45	1.77	delay to leave center zone 1st time	~relearning: slope day 4-5	less decrease = slower learning
BM training	+ latency (s) primary ~relocation	+ Mem		1.58	0.199	max 180s	~relocation: slope day 3-4	more increase = better memory
BM training	+ path (m) primary ~relocation	+ Mem		0.156	-0.815	distance moved	~relocation: slope day 3-4	more increase = better memory
BM training	− center time (s) primary ~relocation	− Mem		0.848	-0.406	time spent in center field (diameter 0.5m) after start	~relocation: slope day 3-4	more increase = better memory
BM training	+ center visits (x) primary ~relocation	+ Mem		0.001	-0.855	returns to center field (diameter 0.5m)	~relocation: slope day 3-4	more increase = better memory
BM training	+ border pokes (x) primary ~relocation	+ Mem		0.094	-0.827	pokes over outer edge of arena	~relocation: slope day 3-4	more increase = better memory
BM training	− errors (x) primary ~relocation	− Mem		0.48	-0.636	hole pokes except goal, repeated pokes count as one	~relocation: slope day 3-4	more increase = better memory
BM training	− serial pokes (x) primary ~relocation	− Mem		0.924	-0.352	serial: >1 hole poke in ascending or descending order, including goal	~relocation: slope day 3-4	more increase = better memory
BM training	− cumul angle (°) primary ~relocation	− Mem		0.636	-0.537	sum of errors x deviation angle (18-180° from target)	~relocation: slope day 3-4	more increase = better memory
BM training	− average angle (°) primary ~relocation	− Mem		0.175	-0.817	abs angle (0-180°) between vectors center-subject and center-goal, average along path	~relocation: slope day 3-4	more increase = better memory
BM training	+ direct trials (%) primary ~relocation	− Mem		0.878	-0.392	direct: max 1 error with abs deviation angle <27°	~relocation: slope day 3-4	less decrease = worse memory
BM training	+ serial trials (%) primary ~relocation	− Mem		0.882	-0.391	no center crosses + >33% pokes serial	~relocation: slope day 3-4	less decrease = worse memory
BM training	− mixed trials (%) primary ~relocation	− Mem		1.73	0.29	mixed: neither direct nor serial	~relocation: slope day 3-4	more increase = better memory
BM training	+ strategy (x) primary ~relocation	− Mem		1.62	0.198	1: mixed, 2: serial, 3: direct	~relocation: slope day 3-4	less decrease = worse memory
BM training	+ start delay (s) ~relocation	+ Mem		2.22	0.697	delay to leave center zone 1st time	~relocation: slope day 3-4	more increase = better memory
open field	+ distance to center (m) mean	+ Anx		14.3	12.5	center point of arena		more distance to center = more anxiety
open field	+ focal preference (%) mean	+ Anx		14.3	12.6	SD of tile times in 5x5 matrix expressed as % of max possible		more focal preference = less exploration = more anxiety
open field	+ wall time (%) mean	+ Anx		15.4	13.7	Wall zone 5cm, 36% of area		more wall time = more anxiety
open field	+ corner time (%) mean	+ Anx		12.6	10.8	corners 5x5cm, 4% of area		more corner time = more anxiety
open field	− distance to center (m) ~state	+ Anx		15.6	16.7	center point of arena	~state: slope Rest (>2s <2.5cm/s), Linger (not resting or walking, deceleration <-15cm/s), Walk (bouts >5cm and >8.5cm/s)	less decrease from resting to lingering to walking = less anxiety
open field	− area covered (%) ~state	− Anx		0.308	-0.726	% tiles hit in 9x9 matrix	~state: slope Rest (>2s <2.5cm/s), Linger (not resting or walking, deceleration <-15cm/s), Walk (bouts >5cm and >8.5cm/s)	more increase from resting to lingering to walking = more anxiety
open field	− focal preference (%) ~state	+ Anx		8.69	6.89	SD of tile times in 5x5 matrix expressed as % of max possible	~state: slope Rest (>2s <2.5cm/s), Linger (not resting or walking, deceleration <-15cm/s), Walk (bouts >5cm and >8.5cm/s)	less decrease from resting to lingering to walking = less anxiety
open field	+ spatial dispersion (m) ~state	+ Anx		0.952	-0.301	cumulative distance between tiles with above average dwell times in 5x5 matrix	~state: slope Rest (>2s <2.5cm/s), Linger (not resting or walking, deceleration <-15cm/s), Walk (bouts >5cm and >8.5cm/s)	more increase from resting to lingering to walking = more anxiety
open field	+ preference (%) ~zone	+ Anx		14.8	13	% visible time - chance expected based on zone area	~zone: slope Center (Ø6cm, 10.18%), Transition (53.82%), Wall (5cm, 36% of arena)	more increase from center to wall = more anxiety
open field	+ time (%) ~zone	+ Anx		14.8	13	% visible time	~zone: slope Center (Ø6cm, 10.18%), Transition (53.82%), Wall (5cm, 36% of arena)	more increase from center to wall = more anxiety
open field	+ visits (%) ~zone	+ Anx		0.103	-0.799		~zone: slope Center (Ø6cm, 10.18%), Transition (53.82%), Wall (5cm, 36% of arena)	more increase from center to wall = more anxiety
open field	− latency (s) ~zone	+ Anx		9.49	7.6		~zone: slope Center (Ø6cm, 10.18%), Transition (53.82%), Wall (5cm, 36% of arena)	less decrease from center to wall = less anxiety
open field	+ distance (%) ~zone	+ Anx		4.74	3.05		~zone: slope Center (Ø6cm, 10.18%), Transition (53.82%), Wall (5cm, 36% of arena)	more increase from center to wall = more anxiety
open field	+ distance (x/min) ~zone	+ Anx		0.994	-0.302	per time spent in zone	~zone: slope Center (Ø6cm, 10.18%), Transition (53.82%), Wall (5cm, 36% of arena)	more increase from center to wall = more anxiety
open field	+ visit duration (s) ~zone	+ Anx		11.6	9.9		~zone: slope Center (Ø6cm, 10.18%), Transition (53.82%), Wall (5cm, 36% of arena)	more increase from center to wall = more anxiety
open field	+ speed (m/s) ~direction	+ Anx		1.1	-0.225	>5cm/s and component to/from center >50%	~direction: slope toward Center, toward Wall	more increase from center to wall = more anxiety
open field	+ speed diff (m/s) mean	+ Anx		1.13	-0.205	toward Wall - toward Center		more centripetal deceleration = more anxiety
open field	+ speed ratio (%) mean	+ Anx		1.41	0.03	100 * toward Wall / toward Center		more centripetal deceleration = more anxiety
open field	− area covered (%) mean	− Expl		14.6	12.8	% tiles hit in 9x9 matrix		more area covered = more exploration / less anxiety
open field	− non-wall time (%) mean	− Expl		15.4	13.7	Wall zone 5cm, 36% of arena		more non-wall (center + transition zone) time = more exploration / less anxiety
open field	− spatial dispersion (m) mean	− Expl		6.44	4.69	cumulative distance between tiles with above average dwell times in 5x5 matrix		more spatial dispersion = more exploration / less anxiety
open field	− zone transitions (x/min) mean	− Expl	− Mov	6.48	4.7	zones: Center (Ø6cm, 10.18%), Transition (53.82%), Wall (5cm, 36% of arena)		more transitions = more exploration / less anxiety & more activity
open field	− corner distance (m) mean	− Expl		14	12.2	from nearest arena corner		more corner distance = more exploration / less anxiety
open field	+ global linearity (%) mean	− Expl		0.055	-0.831	distance moved estimated by tile visits in 7x7 matrix: 100% x every / every 8th visit		more small scale linearity = less exploration = more anxiety (small scale prevails)
open field	+ micro linearity (%) mean	− Expl		2.44	0.922	distance moved estimated by tile visits in 7x7 matrix: 100% x every / every 2nd visit		more small scale linearity = less exploration = more anxiety
open field	+ center latency (s)	− Expl	− Mov	8.69	6.82	Center zone Ø6cm, 10.18%		longer latency to center = less activity & less exploration / more anxiety
open field	− center lingering (m/min) mean	− Expl		3.47	1.86	distance moved lingering in Center zone (Ø6cm, 10.18%)		more center time and activity = more exploration / less anxiety
open field	− center lingering (s/min) mean	− Expl		4.07	2.42	time spent lingering in Center zone (Ø6cm, 10.18%)		more center time and activity = more exploration / less anxiety
open field	− center scans (x/min) mean	− Expl		5.48	3.73	Lingering episodes in Center zone (Ø6cm, 10.18%)		more center time and activity = more exploration / less anxiety
open field	− center time (s/min) mean	− Expl		6.99	5.18	dwell time in Center zone (Ø6cm, 10.18%)		more center time and activity = more exploration / less anxiety
open field	− center visits (x/min) mean	− Expl		4.32	2.62	visits to Center zone (Ø6cm, 10.18%)		more center time and activity = more exploration / less anxiety
open field	+ speed diff (m/s) ~time	+ Hab		0.137	-0.838	toward Wall - toward Center	~time: slope 5min bin 1-3	more increase of centripetal deceleration = more habituation = less anxiety
open field	+ speed ratio (%) ~time	+ Hab		0.001	-0.86	100 * toward Wall / toward Center	~time: slope 5min bin 1-3	more increase of centripetal deceleration = more habituation = less anxiety
open field	− corner time (%) ~time	− Hab		1.21	-0.115	corners 5x5cm, 4% of area	~time: slope 5min bin 1-3	more increase of corner time = more habituation = less anxiety
open field	− distance to center (m) ~time	− Hab		0.669	-0.531	center point of arena	~time: slope 5min bin 1-3	more increase of center distance = more habituation = less anxiety
open field	− time resting (%) ~time	− Hab		7.72	5.86	Resting state >2s <2.5cm/s	~time: slope 5min bin 1-3	more increase of inactivity = more habituation = less anxiety
open field	− wall time (%) ~time	− Hab		0.226	-0.787	Wall zone 5cm, 36% of area	~time: slope 5min bin 1-3	more increase of wall time = more habituation = less anxiety
open field	+ center lingering (m/min) ~time	− Hab		0.177	-0.809	distance moved Lingering (not resting or walking, deceleration <-15cm/s) in Center zone (Ø6cm, 10.18%)	~time: slope 5min bin 1-3	less decrease of center time and activity = less habituation = more anxiety
open field	+ center lingering (s/min) ~time	− Hab		0.051	-0.838	time spent Lingering (not resting or walking, deceleration <-15cm/s) in Center zone (Ø6cm, 10.18%)	~time: slope 5min bin 1-3	less decrease of center time and activity = less habituation = more anxiety
open field	+ center scans (x/min) ~time	− Hab		3.32	1.7	Lingering (not resting or walking, deceleration <-15cm/s) episodes in Center zone (Ø6cm, 10.18%)	~time: slope 5min bin 1-3	less decrease of center time and activity = less habituation = more anxiety
open field	+ center time (s/min) ~time	− Hab		0.102	-0.844	dwell time in Center zone (Ø6cm, 10.18%)	~time: slope 5min bin 1-3	less decrease of center time and activity = less habituation = more anxiety
open field	+ center visits (x/min) ~time	− Hab		4.25	2.57	visits to Center zone (Ø6cm, 10.18%)	~time: slope 5min bin 1-3	less decrease of center time and activity = less habituation = more anxiety
open field	+ corner distance (m) ~time	− Hab		0.876	-0.383	from nearest arena corner	~time: slope 5min bin 1-3	less decrease of corner distance = less habituation = more anxiety
open field	+ distance (m/min) ~time	− Hab		14.3	12.3	distance moved	~time: slope 5min bin 1-3	less decrease of activity = less habituation = more anxiety
open field	+ global linearity (%) ~time	− Hab		1.28	-0.057	distance moved estimated by tile visits in 7x7 matrix: 100% x every / every 8th visit	~time: slope 5min bin 1-3	less decrease of small scale linearity = less habituation = more anxiety (small scale prevails)
open field	+ micro linearity (%) ~time	− Hab		3.86	2.22	distance moved estimated by tile visits in 7x7 matrix: 100% x every / every 2nd visit	~time: slope 5min bin 1-3	less decrease of small scale linearity = less habituation = more anxiety
open field	+ motion changes (x/min) ~time	− Hab		8.58	6.68	states: Rest (>2s <2.5cm/s), Linger (not resting or walking, deceleration <-15cm/s), Walk (bouts >5cm and >8.5cm/s)	~time: slope 5min bin 1-3	less decrease of motion state changes = less habituation = more anxiety
open field	+ non-wall time (%) ~time	− Hab		0.227	-0.787	Wall zone 5cm, 36% of area	~time: slope 5min bin 1-3	less decrease of non-wall time = less habituation = more anxiety
open field	+ stereotypy count (x/min) ~time	− Hab		1.14	-0.193	repeating sequences of tile transitions in 5x5 matrix	~time: slope 5min bin 1-3	less decrease of counts = less habituation = more anxiety
open field	+ time walking (%) ~time	− Hab		15.6	16.5	Walking (bouts >5cm and >8.5cm/s)	~time: slope 5min bin 1-3	less decrease of activity = less habituation = more anxiety
open field	+ total circling (°/360) ~time	− Hab		2.39	0.909	sum of signed direction changes	~time: slope 5min bin 1-3	less decrease of activity = less habituation = more anxiety
open field	+ total tortuosity (°/360) ~time	− Hab		12.7	11	sum of unsigned direction changes	~time: slope 5min bin 1-3	less decrease of activity = less habituation = more anxiety
open field	+ walking speed (m/s) ~time	− Hab		5.43	3.62	Walking (bouts >5cm and >8.5cm/s)	~time: slope 5min bin 1-3	less decrease of speed = less habituation = more anxiety
open field	+ zone transitions (x/min) ~time	− Hab		9.24	7.48	zones: Center (Ø6cm, 10.18%), Transition (53.82%), Wall (5cm, 36% of arena)	~time: slope 5min bin 1-3	less decrease of transitions = less habituation = more anxiety
open field	− distance (m/min) mean	− Mov	− Velo	0.619	-0.536	distance moved		longer distance = more activity & faster locomotion
open field	− distance (m/min) ~state	− Mov	− Velo	0.014	-0.82	distance moved	~state: slope Rest (>2s <2.5cm/s), Linger (not resting or walking, deceleration <-15cm/s), Walk (bouts >5cm and >8.5cm/s)	more increase from lingering to walking = more activity & faster locomotion
open field	− episodes (x/min) ~state	− Mov		2.45	0.937		~state: slope Rest (>2s <2.5cm/s), Linger (not resting or walking, deceleration <-15cm/s), Walk (bouts >5cm and >8.5cm/s)	more increase from resting to lingering to walking = more activity
open field	− episode duration (s) ~state	− Mov		10.5	8.69		~state: slope Rest (>2s <2.5cm/s), Linger (not resting or walking, deceleration <-15cm/s), Walk (bouts >5cm and >8.5cm/s)	more increase from resting to lingering to walking = more activity
open field	− motion changes (x/min) mean	− Mov		4.76	3.02	states: Rest (>2s <2.5cm/s), Linger (not resting or walking, deceleration <-15cm/s), Walk (bouts >5cm and >8.5cm/s)		more changes of motion state = more activity
open field	− stereotypy count (x/min) mean	− Mov		5.67	3.96	repeating sequences of tile transitions in 5x5 matrix		more repetitive movements = more activity
open field	− time (%) ~state	− Mov		4.4	2.73		~state: slope Rest (>2s <2.5cm/s), Linger (not resting or walking, deceleration <-15cm/s), Walk (bouts >5cm and >8.5cm/s)	more increase from resting to lingering to walking = more activity
open field	− time walking (%) mean	− Mov		2.66	1.13	Walking (bouts >5cm and >8.5cm/s)		more walking = more activity
open field	+ latency (s) ~state	− Mov		12.1	10.2	to first episode	~state: slope Rest (>2s <2.5cm/s), Linger (not resting or walking, deceleration <-15cm/s), Walk (bouts >5cm and >8.5cm/s)	less decrease from resting to lingering to walking = less activity
open field	+ walking latency (s)	− Mov		9.48	7.57	Walking (bouts >5cm and >8.5cm/s)		longer latency to move = less activity
open field	+ time resting (%) mean	+ Rest		5.24	3.53	Resting (>2s <2.5cm/s)		more resting = less activity
open field	+ acceleration (m/s2) mean	+ Velo		10.8	8.94	during walking bouts		more acceleration = faster locomotion
open field	− acceleration (m/s2) ~time	+ Velo		0.788	-0.448	during walking bouts	~time: slope 5min bin 1-3	more increase = slower locomotion at begin
open field	+ episode distance (m) ~state	+ Velo		6.6	4.85	average path length moved per episode	~state: slope Linger (not resting or walking, deceleration <-15cm/s), Walk (bouts >5cm and >8.5cm/s)	more increase from lingering to walking = faster locomotion
open field	+ episode spread (m) ~state	+ Velo		7.51	5.76	between points farthest awy from each other during epidose	~state: slope Linger (not resting or walking, deceleration <-15cm/s), Walk (bouts >5cm and >8.5cm/s)	more increase from lingering to walking = faster locomotion
open field	+ speed (m/s) ~state	+ Velo		15.6	14.5		~state: slope Linger (not resting or walking, deceleration <-15cm/s), Walk (bouts >5cm and >8.5cm/s)	more increase from lingering to walking = faster locomotion
open field	+ walking speed (m/s) mean	+ Velo		15.6	16			higher speed = faster locomotion
open field	− macro linearity (%) mean	− Lin		1.29	-0.051	distance moved estimated by tile visits in 7x7 matrix: 100% x every 4th / every 8th visit		more large scale linearity = more linear locomotion
open field	− macro linearity (%) ~time	− Lin		0.02	-0.854	distance moved estimated by tile visits in 7x7 matrix: 100% x every 4th / every 8th visit	~time: slope 5min bin 1-3	more large scale linearity with time = more linear locomotion
open field	+ circling index (°/m) mean	− Lin		1.79	0.37	sum of signed direction changes / distance moved		higher fraction of circles or curves = less linear locomotion
open field	+ circling index (°/m) ~time	− Lin		0.372	-0.7	sum of signed direction changes / distance moved	~time: slope 5min bin 1-3	higher fraction of circles or curves with time = less linear locomotion
open field	+ tortuosity index (°/m) mean	− Lin		7.44	5.6	sum of unsigned direction changes / distance moved		higher fraction of circles or curves = less linear locomotion
open field	+ tortuosity index (°/m) ~time	− Lin		5.75	4	sum of unsigned direction changes / distance moved	~time: slope 5min bin 1-3	higher fraction of circles or curves with time = less linear locomotion
open field	+ total circling (°/360) mean	− Lin	+ Mov	1.02	-0.234	sum of signed direction changes		more circles or curves = less linear locomotion & more activity
open field	+ total tortuosity (°/360) mean	− Lin	+ Mov	1	-0.26	sum of unsigned direction changes		more circles or curves = less linear locomotion & more activity
open field	+ path predictability (%) mean	+ Stpy		0.313	-0.763	relative frequency of favourite entry path averaged across all tiles of 5x5 matrix		more predictable path = more repetitive locomotion
open field	− path predictability (%) ~time	− Stpy		3	1.4	relative frequency of favourite entry path averaged across all tiles of 5x5 matrix	~time: slope 5min bin 1-3	more predictable path with time = more repetitive locomotion
open field	+ stereotypy index (%) mean	+ Stpy		0.45	-0.666	repeating sequences of tile transitions in 5x5 matrix corrected for distance moved		higher fraction of repetitive movements = more repetitive locomotion
open field	− stereotypy index (%) ~time	− Stpy		7.97	6.05	repeating sequences of tile transitions in 5x5 matrix corrected for distance moved	~time: slope 5min bin 1-3	higher fraction of repetitive movements with time = more repetitive locomotion
OE test	− distance to center (m) mean	− Anx		4.2	2.51	center point of arena = position of object		more distance to center = more anxiety
OE test	− focal preference (%) mean	− Anx		0.477	-0.655	SD of tile times in 5x5 matrix expressed as % of max possible		more focal preference = less exploration = more anxiety
OE test	− wall time (%) mean	− Anx		4.2	2.53	Wall zone 5cm, 36% of area		more wall time = more anxiety
OE test	− corner time (%) mean	− Anx		2.11	0.634	corners 5x5cm, 4% of area		more corner time = more anxiety
OE test	+ distance to center (m) ~state	− Anx		0.772	-0.441	center point of arena = position of object	~state: slope Rest (>2s <2.5cm/s), Linger (not resting or walking, deceleration <-15cm/s), Walk (bouts >5cm and >8.5cm/s)	less decrease from resting to lingering to walking = less anxiety
OE test	− area covered (%) ~state	− Anx		3.9	2.22	% tiles hit in 9x9 matrix	~state: slope Rest (>2s <2.5cm/s), Linger (not resting or walking, deceleration <-15cm/s), Walk (bouts >5cm and >8.5cm/s)	more increase from resting to lingering to walking = more anxiety
OE test	+ focal preference (%) ~state	− Anx		1.54	0.13	SD of tile times in 5x5 matrix expressed as % of max possible	~state: slope Rest (>2s <2.5cm/s), Linger (not resting or walking, deceleration <-15cm/s), Walk (bouts >5cm and >8.5cm/s)	less decrease from resting to lingering to walking = less anxiety
OE test	− spatial dispersion (m) ~state	− Anx		3.04	1.44	cumulative distance between tiles with above average dwell times in 5x5 matrix	~state: slope Rest (>2s <2.5cm/s), Linger (not resting or walking, deceleration <-15cm/s), Walk (bouts >5cm and >8.5cm/s)	more increase from resting to lingering to walking = more anxiety
OE test	− preference (%) ~zone	− Anx		6.71	4.9	% visible time - chance expected based on zone area	~zone: slope Object (Ø6cm, 10.18%), Transition (53.82%), Wall (5cm, 36% of arena)	more increase from object to wall = more anxiety
OE test	− time (%) ~zone	− Anx		6.71	4.9	% visible time	~zone: slope Object (Ø6cm, 10.18%), Transition (53.82%), Wall (5cm, 36% of arena)	more increase from object to wall = more anxiety
OE test	− visits (%) ~zone	− Anx		4.98	3.18		~zone: slope Object (Ø6cm, 10.18%), Transition (53.82%), Wall (5cm, 36% of arena)	more increase from object to wall = more anxiety
OE test	− latency (s) ~zone	+ Anx		8.87	7.01		~zone: slope Object (Ø6cm, 10.18%), Transition (53.82%), Wall (5cm, 36% of arena)	less decrease from object to wall = less anxiety
OE test	− distance (%) ~zone	− Anx		7.87	6.03		~zone: slope Object (Ø6cm, 10.18%), Transition (53.82%), Wall (5cm, 36% of arena)	more increase from object to wall = more anxiety
OE test	− distance (x/min) ~zone	− Anx		7.93	6.13	per time spent in zone	~zone: slope Object (Ø6cm, 10.18%), Transition (53.82%), Wall (5cm, 36% of arena)	more increase from object to wall = more anxiety
OE test	− visit duration (s) ~zone	− Anx		1.77	0.349		~zone: slope Object (Ø6cm, 10.18%), Transition (53.82%), Wall (5cm, 36% of arena)	more increase from object to wall = more anxiety
OE test	− speed (m/s) ~direction	− Anx		0.684	-0.532	>5cm/s and component to/from center >50%	~direction: slope toward Object, toward Wall	more increase from object to wall = more anxiety
OE test	− speed diff (m/s) mean	− Anx		1.37	-0.009	toward Wall - toward Object		more centrifugal acceleration = more anxiety
OE test	− speed ratio (%) mean	− Anx		0.162	-0.831	100 * toward Wall / toward Object		more centrifugal acceleration = more anxiety
OE test	+ area covered (%) mean	+ Expl		0.304	-0.733	% tiles hit in 9x9 matrix		more area covered = more exploration / less anxiety
OE test	+ non-wall time (%) mean	+ Expl		4.45	2.76	Wall zone 5cm, 36% of area		more non-wall (center + transition zone) time = more exploration / less anxiety
OE test	− spatial dispersion (m) mean	− Expl		1.2	-0.139	cumulative distance between tiles with above average dwell times in 5x5 matrix		more spatial dispersion = more exploration / less anxiety
OE test	+ zone transitions (x/min) mean	+ Expl	+ Mov	1.53	0.13	zones: Object (Ø6cm, 10.18%), Transition (53.82%), Wall (5cm, 36% of arena)		more transitions = more exploration / less anxiety & more activity
OE test	+ corner distance (m) mean	+ Expl		3.34	1.72	from nearest arena corner		more corner distance = more exploration / less anxiety
OE test	− global linearity (%) mean	+ Expl		10.7	9.01	distance moved estimated by tile visits in 7x7 matrix: 100% x every / every 8th visit		more small scale linearity = less exploration = more anxiety (small scale prevails)
OE test	− micro linearity (%) mean	+ Expl		8.29	6.56	distance moved estimated by tile visits in 7x7 matrix: 100% x every / every 2nd visit		more small scale linearity = less exploration = more anxiety
OE test	+ center lingering (m/min) mean	+ Expl		7.27	5.36	distance moved lingering in Object zone (Ø6cm, 10.18%)		more center time and activity = more exploration / less anxiety
OE test	+ center lingering (s/min) mean	+ Expl		7.2	5.29	time spent lingering in Object zone (Ø6cm, 10.18%)		more center time and activity = more exploration / less anxiety
OE test	+ center scans (x/min) mean	+ Expl		3.62	1.93	Lingering episodes in Object zone (Ø6cm, 10.18%)		more center time and activity = more exploration / less anxiety
OE test	+ center time (s/min) mean	+ Expl		9.17	7.22	dwell time in Object zone (Ø6cm, 10.18%)		more center time and activity = more exploration / less anxiety
OE test	+ center visits (x/min) mean	+ Expl		2.95	1.32	visits to Object zone (Ø6cm, 10.18%)		more center time and activity = more exploration / less anxiety
OE test	+ object latency (s)	− Expl	− Mov	6.7	4.92			longer latency to center = less exploration / more anxiety & less activity
OE test	+ object lingering (m/min) mean	+ Expl		9.78	7.83	distance moved lingering in Object zone (Ø6cm, 10.18%): difference with object - without object		more object directed activiy and time = more exploration = less anxiety
OE test	+ object lingering (s/min) mean	+ Expl		9.76	7.81	time spent lingering in Object zone (Ø6cm, 10.18%): difference with object - without object		more object directed activiy and time = more exploration = less anxiety
OE test	+ object scans (x/min) mean	+ Expl		7.82	5.87	lingering episodes in Object zone (Ø6cm, 10.18%): difference with object - without object		more object directed activiy and time = more exploration = less anxiety
OE test	+ object time (s/min) mean	+ Expl		12.5	10.5	dwell time in Object zone (Ø6cm, 10.18%): difference with object - without object		more object directed activiy and time = more exploration = less anxiety
OE test	+ object visits (x/min) mean	+ Expl		9.34	7.33	visits to Object zone (Ø6cm, 10.18%): difference with object - without object		more object directed activiy and time = more exploration = less anxiety
OE test	− object distance (m) mean	+ Expl		6.13	4.29	while in Object zone		larger overall distance to object = more anxiety
OE test	− exploration distance (m) mean	+ Expl		3.42	1.78	while Lingering in Object zone		larger distance to object while exploring = more anxiety
OE test	+ speed diff (m/s) ~time	+ Hab		0.151	-0.834	toward Wall - toward Object	~time: slope 5min bin 1-3	more increase of centripetal deceleration = more habituation = less anxiety
OE test	+ speed ratio (%) ~time	+ Hab		0.34	-0.734	100 * toward Wall / toward Object	~time: slope 5min bin 1-3	more increase of centripetal deceleration = more habituation = less anxiety
OE test	− corner time (%) ~time	− Hab		3.54	1.94	corners 5x5cm, 4% of area	~time: slope 5min bin 1-3	more increase of corner time = more habituation = less anxiety
OE test	− distance to center (m) ~time	− Hab		2.12	0.626	center point of arena = position of object	~time: slope 5min bin 1-3	more increase of center distance = more habituation = less anxiety
OE test	− time resting (%) ~time	− Hab		12.2	10.3	Resting state >2s <2.5cm/s	~time: slope 5min bin 1-3	more increase of inactivity = more habituation = less anxiety
OE test	− wall time (%) ~time	− Hab		1.55	0.151	Wall zone 5cm, 36% of area	~time: slope 5min bin 1-3	more increase of wall time = more habituation = less anxiety
OE test	+ center lingering (m/min) ~time	− Hab		0.832	-0.389	distance moved lingering in Object zone (Ø6cm, 10.18%)	~time: slope 5min bin 1-3	less decrease of center time and activity = less habituation = more anxiety
OE test	+ center lingering (s/min) ~time	− Hab		1.27	-0.064	time spent lingering in Object zone (Ø6cm, 10.18%)	~time: slope 5min bin 1-3	less decrease of center time and activity = less habituation = more anxiety
OE test	+ center scans (x/min) ~time	− Hab		5.03	3.32	Lingering episodes in Object zone (Ø6cm, 10.18%)	~time: slope 5min bin 1-3	less decrease of center time and activity = less habituation = more anxiety
OE test	+ center time (s/min) ~time	− Hab		0.977	-0.294	dwell time in Object zone (Ø6cm, 10.18%)	~time: slope 5min bin 1-3	less decrease of center time and activity = less habituation = more anxiety
OE test	+ center visits (x/min) ~time	− Hab		5.76	4.03	visits to Object zone (Ø6cm, 10.18%)	~time: slope 5min bin 1-3	less decrease of center time and activity = less habituation = more anxiety
OE test	+ corner distance (m) ~time	− Hab		2.97	1.39	from nearest arena corner	~time: slope 5min bin 1-3	less decrease of corner distance = less habituation = more anxiety
OE test	+ distance (m/min) ~time	− Hab		13	11.2	distance moved	~time: slope 5min bin 1-3	less decrease of activity = less habituation = more anxiety
OE test	+ global linearity (%) ~time	− Hab		2.25	0.761	distance moved estimated by tile visits in 7x7 matrix: 100% x every / every 8th visit	~time: slope 5min bin 1-3	less decrease of small scale linearity = less habituation = more anxiety (small scale prevails)
OE test	+ micro linearity (%) ~time	− Hab		1.67	0.247	distance moved estimated by tile visits in 7x7 matrix: 100% x every / every 2nd visit	~time: slope 5min bin 1-3	less decrease of small scale linearity = less habituation = more anxiety
OE test	+ motion changes (x/min) ~time	− Hab		12.8	11	states: Rest (>2s <2.5cm/s), Linger (not resting or walking, deceleration <-15cm/s), Walk (bouts >5cm and >8.5cm/s)	~time: slope 5min bin 1-3	less decrease of motion state changes = less habituation = more anxiety
OE test	+ non-wall time (%) ~time	− Hab		1.81	0.371	Wall zone 5cm, 36% of area	~time: slope 5min bin 1-3	less decrease of non-wall time = less habituation = more anxiety
OE test	+ stereotypy count (x/min) ~time	− Hab		10.5	8.79	repeating sequences of tile transitions in 5x5 matrix	~time: slope 5min bin 1-3	less decrease of counts = less habituation = more anxiety
OE test	+ time walking (%) ~time	− Hab		15.1	13.4	Walking (bouts >5cm and >8.5cm/s)	~time: slope 5min bin 1-3	less decrease of activity = less habituation = more anxiety
OE test	+ total circling (°/360) ~time	− Hab		2.98	1.4	sum of signed direction changes	~time: slope 5min bin 1-3	less decrease of activity = less habituation = more anxiety
OE test	+ total tortuosity (°/360) ~time	− Hab		10	8.18	sum of unsigned direction changes	~time: slope 5min bin 1-3	less decrease of activity = less habituation = more anxiety
OE test	− walking speed (m/s) ~time	+ Hab		0.621	-0.574	Walking (bouts >5cm and >8.5cm/s)	~time: slope 5min bin 1-3	less decrease of speed = less habituation = more anxiety
OE test	+ zone transitions (x/min) ~time	− Hab		10.2	8.49	zones: Object (Ø6cm, 10.18%), Transition (53.82%), Wall (5cm, 36% of arena)	~time: slope 5min bin 1-3	less decrease of transitions = less habituation = more anxiety
OE test	+ object lingering (m/min) ~time	− Hab		0.832	-0.389	distance moved lingering in Object zone (Ø6cm, 10.18%): difference with object - without object	~time: slope 5min bin 1-3	more object directed activiy and time = more exploration = less anxiety
OE test	+ object lingering (s/min) ~time	− Hab		1.27	-0.064	time spent lingering in Object zone (Ø6cm, 10.18%): difference with object - without object	~time: slope 5min bin 1-3	more object directed activiy and time = more exploration = less anxiety
OE test	+ object scans (x/min) ~time	− Hab		5.03	3.32	lingering episodes in Object zone (Ø6cm, 10.18%): difference with object - without object	~time: slope 5min bin 1-3	more object directed activiy and time = more exploration = less anxiety
OE test	+ object time (s/min) ~time	− Hab		0.977	-0.294	dwell time in Object zone (Ø6cm, 10.18%): difference with object - without object	~time: slope 5min bin 1-3	more object directed activiy and time = more exploration = less anxiety
OE test	+ object visits (x/min) ~time	− Hab		5.76	4.03	visits to Object zone (Ø6cm, 10.18%): difference with object - without object	~time: slope 5min bin 1-3	more object directed activiy and time = more exploration = less anxiety
OE test	− object distance (m) ~time	− Hab		5.36	3.62	while in Object zone	~time: slope 5min bin 1-3	more increase of overall distance to object = more habituation = less anxiety
OE test	− exploration distance (m) ~time	− Hab		6.22	4.47	while Lingering in Object zone	~time: slope 5min bin 1-3	more increase of distance to object while exploring = more habituation = less anxiety
OE test	− distance (m/min) mean	− Mov	− Velo	0.666	-0.508	distance moved		longer distance = more activity & faster locomotion
OE test	− distance (m/min) ~state	− Mov	− Velo	2.04	0.569	distance moved	~state: slope Linger (not resting or walking, deceleration <-15cm/s), Walk (bouts >5cm and >8.5cm/s)	more increase from lingering to walking = more activity & faster locomotion
OE test	− episodes (x/min) ~state	− Mov		0.56	-0.591		~state: slope Rest (>2s <2.5cm/s), Linger (not resting or walking, deceleration <-15cm/s), Walk (bouts >5cm and >8.5cm/s)	more increase from resting to lingering to walking = more activity
OE test	− episode duration (s) ~state	− Mov		1.45	0.073		~state: slope Rest (>2s <2.5cm/s), Linger (not resting or walking, deceleration <-15cm/s), Walk (bouts >5cm and >8.5cm/s)	more increase from resting to lingering to walking = more activity
OE test	− motion changes (x/min) mean	− Mov		1.41	0.052	states: Rest (>2s <2.5cm/s), Linger (not resting or walking, deceleration <-15cm/s), Walk (bouts >5cm and >8.5cm/s)		more changes of motion state = more activity
OE test	− stereotypy count (x/min) mean	− Mov		7.59	5.74	repeating sequences of tile transitions in 5x5 matrix		more repetitive movements = more activity
OE test	− time (%) ~state	− Mov		0.858	-0.375	states: Rest (>2s <2.5cm/s), Linger (not resting or walking, deceleration <-15cm/s), Walk (bouts >5cm and >8.5cm/s)	~state: slope Rest (>2s <2.5cm/s), Linger (not resting or walking, deceleration <-15cm/s), Walk (bouts >5cm and >8.5cm/s)	more increase from resting to lingering to walking = more activity
OE test	− time walking (%) mean	− Mov		2.35	0.836	Walking (bouts >5cm and >8.5cm/s)		more walking = more activity
OE test	+ latency (s) ~state	− Mov		9.17	7.31		~state: slope Rest (>2s <2.5cm/s), Linger (not resting or walking, deceleration <-15cm/s), Walk (bouts >5cm and >8.5cm/s)	less decrease from resting to lingering to walking = less activity
OE test	+ walking latency (s)	− Mov		12	10.2	Walking (bouts >5cm and >8.5cm/s)		longer latency to move = less activity
OE test	+ time resting (%) mean	+ Rest		0.432	-0.656	Resting state >2s <2.5cm/s		more resting = less activity
OE test	+ acceleration (m/s2) mean	+ Velo		11.5	9.65	during walking bouts		more acceleration = faster locomotion
OE test	− acceleration (m/s2) ~time	+ Velo		1.63	0.211	during walking bouts	~time: slope 5min bin 1-3	more increase = slower locomotion at begin
OE test	− episode distance (m) ~state	− Velo		1.2	-0.134	average path length moved per episode	~state: slope Rest (>2s <2.5cm/s), Linger (not resting or walking, deceleration <-15cm/s), Walk (bouts >5cm and >8.5cm/s)	more increase from lingering to walking = faster locomotion
OE test	− episode spread (m) ~state	− Velo		0.966	-0.323	between points farthest awy from each other during epidose	~state: slope Rest (>2s <2.5cm/s), Linger (not resting or walking, deceleration <-15cm/s), Walk (bouts >5cm and >8.5cm/s)	more increase from lingering to walking = faster locomotion
OE test	+ speed (m/s) ~state	+ Velo		5.72	3.98		~state: slope Rest (>2s <2.5cm/s), Linger (not resting or walking, deceleration <-15cm/s), Walk (bouts >5cm and >8.5cm/s)	more increase from lingering to walking = faster locomotion
OE test	+ walking speed (m/s) mean	+ Velo		6.53	4.77	Walking (bouts >5cm and >8.5cm/s)		higher speed = faster locomotion
OE test	− macro linearity (%) mean	− Lin		4.21	2.56	distance moved estimated by tile visits in 7x7 matrix: 100% x every 4th / every 8th visit		more large scale linearity = more linear locomotion
OE test	+ macro linearity (%) ~time	+ Lin		0.219	-0.766	distance moved estimated by tile visits in 7x7 matrix: 100% x every 4th / every 8th visit	~time: slope 5min bin 1-3	more large scale linearity with time = more linear locomotion
OE test	+ circling index (°/m) mean	− Lin		1.95	0.482	sum of signed direction changes / distance moved		higher fraction of circles or curves = less linear locomotion
OE test	+ circling index (°/m) ~time	− Lin		0.424	-0.702	sum of signed direction changes / distance moved	~time: slope 5min bin 1-3	higher fraction of circles or curves with time = less linear locomotion
OE test	+ tortuosity index (°/m) mean	− Lin		2.91	1.32	sum of unsigned direction changes / distance moved		higher fraction of circles or curves = less linear locomotion
OE test	+ tortuosity index (°/m) ~time	− Lin		1.18	-0.153	sum of unsigned direction changes / distance moved	~time: slope 5min bin 1-3	higher fraction of circles or curves with time = less linear locomotion
OE test	+ total circling (°/360) mean	− Lin	+ Mov	0.016	-0.831	sum of signed direction changes		more circles or curves = less linear locomotion & more activity
OE test	− total tortuosity (°/360) mean	+ Lin	− Mov	0.087	-0.805	sum of unsigned direction changes		more circles or curves = less linear locomotion & more activity
OE test	− path predictability (%) mean	− Stpy		6.59	4.75	relative frequency of favourite entry path averaged across all tiles of 5x5 matrix		more predictable path = more repetitive locomotion
OE test	+ path predictability (%) ~time	+ Stpy		0.241	-0.792	relative frequency of favourite entry path averaged across all tiles of 5x5 matrix	~time: slope 5min bin 1-3	more predictable path with time = more repetitive locomotion
OE test	− stereotypy index (%) mean	− Stpy		9.54	7.67	repeating sequences of tile transitions in 5x5 matrix corrected for distance moved		higher fraction of repetitive movements = more repetitive locomotion
OE test	+ stereotypy index (%) ~time	+ Stpy		0.71	-0.503	repeating sequences of tile transitions in 5x5 matrix corrected for distance moved	~time: slope 5min bin 1-3	higher fraction of repetitive movements with time = more repetitive locomotion
OE test	− distance to center (m) ~stage	+ Expl		15.6	15	center point of arena = position of object	~stage: slope Baseline = open field without object, OE test with object	more increase of center distance = less object exploration = more anxiety
OE test	− global linearity (%) ~stage	+ Expl		10.7	8.92	distance moved estimated by tile visits in 7x7 matrix: 100% x every / every 8th visit	~stage: slope Baseline = open field without object, OE test with object	more increase of small scale linearity = less object exploration = more anxiety (small scale prevails)
OE test	− corner time (%) ~stage	+ Expl		13.1	11.4	corners 5x5cm, 4% of area	~stage: slope Baseline = open field without object, OE test with object	more increase of corner time = less object exploration = more anxiety
OE test	− micro linearity (%) ~stage	+ Expl		12.6	10.9	distance moved estimated by tile visits in 7x7 matrix: 100% x every / every 2nd visit	~stage: slope Baseline = open field without object, OE test with object	more increase of small scale linearity = less object exploration = more anxiety
OE test	− speed diff (m/s) ~stage	+ Expl		2.24	0.731	toward Wall - toward Object	~stage: slope Baseline = open field without object, OE test with object	more increase of centripetal deceleration = less object exploration = more anxiety
OE test	− speed ratio (%) ~stage	+ Expl		0.098	-0.835	100 * toward Wall / toward Object	~stage: slope Baseline = open field without object, OE test with object	more increase of centripetal deceleration = less object exploration = more anxiety
OE test	− stereotypy count (x/min) ~stage	+ Expl		0.124	-0.843	repeating sequences of tile transitions in 5x5 matrix	~stage: slope Baseline = open field without object, OE test with object	less decrease of counts = less habituation = more anxiety
OE test	− time resting (%) ~stage	+ Expl		3.76	2.08	Resting state >2s <2.5cm/s	~stage: slope Baseline = open field without object, OE test with object	more increase of inactivity = less object exploration = more anxiety
OE test	− total circling (°/360) ~stage	+ Expl		0.419	-0.688	sum of signed direction changes	~stage: slope Baseline = open field without object, OE test with object	less decrease of activity = less object exploration = more anxiety
OE test	− total tortuosity (°/360) ~stage	+ Expl		1.81	0.368	sum of unsigned direction changes	~stage: slope Baseline = open field without object, OE test with object	less decrease of activity = less object exploration = more anxiety
OE test	− walking speed (m/s) ~stage	+ Expl		6.57	4.83	Walking (bouts >5cm and >8.5cm/s)	~stage: slope Baseline = open field without object, OE test with object	less decrease of speed = less object exploration = more anxiety
OE test	− wall time (%) ~stage	+ Expl		15.6	15.5	Wall zone 5cm, 36% of area	~stage: slope Baseline = open field without object, OE test with object	more increase of wall time = less object exploration = more anxiety
OE test	+ center lingering (m/min) ~stage	+ Expl		9.78	7.83	distance moved lingering in Center/Object zone (Ø6cm, 10.18%)	~stage: slope Baseline = open field without object, OE test with object	less decrease of center time and activity = more object exploration = less anxiety
OE test	+ center lingering (s/min) ~stage	+ Expl		9.76	7.82	time spent lingering in Center/Object zone (Ø6cm, 10.18%)	~stage: slope Baseline = open field without object, OE test with object	less decrease of center time and activity = more object exploration = less anxiety
OE test	+ center scans (x/min) ~stage	+ Expl		7.82	5.87	Lingering episodes in Center/Object zone (Ø6cm, 10.18%)	~stage: slope Baseline = open field without object, OE test with object	less decrease of center time and activity = more object exploration = less anxiety
OE test	+ center time (s/min) ~stage	+ Expl		12.5	10.5	dwell time in Center/Object zone (Ø6cm, 10.18%)	~stage: slope Baseline = open field without object, OE test with object	less decrease of center time and activity = more object exploration = less anxiety
OE test	+ center visits (x/min) ~stage	+ Expl		9.37	7.35	visits to Center/Object zone (Ø6cm, 10.18%)	~stage: slope Baseline = open field without object, OE test with object	less decrease of center time and activity = more object exploration = less anxiety
OE test	+ corner distance (m) ~stage	+ Expl		15.6	14	from nearest arena corner	~stage: slope Baseline = open field without object, OE test with object	less decrease of corner distance = more object exploration = less anxiety
OE test	+ distance (m/min) ~stage	+ Expl		0.115	-0.837	distance moved	~stage: slope Baseline = open field without object, OE test with object	less decrease of activity = more object exploration = less anxiety
OE test	+ motion changes (x/min) ~stage	+ Expl		1.49	0.075	states: Rest (>2s <2.5cm/s), Linger (not resting or walking, deceleration <-15cm/s), Walk (bouts >5cm and >8.5cm/s)	~stage: slope Baseline = open field without object, OE test with object	less decrease of motion state changes = more object exploration = less anxiety
OE test	+ non-wall time (%) ~stage	+ Expl		15.6	15.5	Wall zone 5cm, 36% of area	~stage: slope Baseline = open field without object, OE test with object	less decrease of non-wall time = more object exploration = less anxiety
OE test	+ time walking (%) ~stage	+ Expl		0.442	-0.683	Walking (bouts >5cm and >8.5cm/s)	~stage: slope Baseline = open field without object, OE test with object	less decrease of activity = more object exploration = less anxiety
OE test	+ zone transitions (x/min) ~stage	+ Expl		10.9	9.07	zones: Object (Ø6cm, 10.18%), Transition (53.82%), Wall (5cm, 36% of arena)	~stage: slope Baseline = open field without object, OE test with object	less decrease of transitions = more object exploration = less anxiety
OE test	+ acceleration (m/s2) ~stage	+ Velo		1.53	0.144	during walking bouts	~stage: slope Baseline = open field without object, OE test with object	more acceleration with time = faster locomotion
OE test	− macro linearity (%) ~stage	− Lin		2	0.532	distance moved estimated by tile visits in 7x7 matrix: 100% x every 4th / every 8th visit	~stage: slope Baseline = open field without object, OE test with object	more large scale linearity with time = more linear locomotion
OE test	+ circling index (°/m) ~stage	− Lin		0.411	-0.687	sum of signed direction changes / distance moved	~stage: slope Baseline = open field without object, OE test with object	higher fraction of circles or curves with time = less linear locomotion
OE test	− tortuosity index (°/m) ~stage	+ Lin		0.947	-0.334	sum of unsigned direction changes / distance moved	~stage: slope Baseline = open field without object, OE test with object	higher fraction of circles or curves with time = less linear locomotion
OE test	− path predictability (%) ~stage	− Stpy		6.49	4.7	repeating sequences of tile transitions in 5x5 matrix corrected for distance moved	~stage: slope Baseline = open field without object, OE test with object	higher fraction of repetitive movements with time = more repetitive locomotion
OE test	− stereotypy index (%) ~stage	− Stpy		7.73	5.9	repeating sequences of tile transitions in 5x5 matrix corrected for distance moved	~stage: slope Baseline = open field without object, OE test with object	higher fraction of repetitive movements with time = more repetitive locomotion
O-maze	− closed sectors latency (s)	+ Anx		0.569	-0.548	Closed sector 20-70° of closed quadrants, time to first entry after start		longer latency to enter closed sector = less anxiety
O-maze	+ open sectors latency (s)	+ Anx		9.53	7.69	Open sector 10-80° of open quadrants, time to first entry from closed sector		longer latency to enter open sector = more anxiety
O-maze	− latency (s) ~sector	+ Anx		7.28	5.49	begin to Closed, Closed to Transition and Open	~sector: slope Open (10-80° of open quadrants), Transition (20° of Closed + 10° of Open quadrants), Closed (20-70° of closed quadrants)	less decrease of latency to sector from open to closed = less anxiety
O-maze	− head dip latency (s) ~position	+ Anx		4.12	2.43	from first entry to Closed sector	~position: slope Free (10-80° of open quadrants), Protected (20° of Closed + 10° of Open quadrants)	less decrease of head dip latency from open to protected = less anxiety
O-maze	+ observation time (s) mean	+ Anx		1.49	0.113	first entry to closed sector to end, minus time off maze		longer observation time = shorter latency to enter open sector = more anxiety
O-maze	+ bolus count (x) mean	+ Anx		12.3	10.1	manually counted		more boli = more anxiety
O-maze	+ preference (%) ~sector	+ Anx		15.6	17.5	% time - chance expected based on extent of sector	~sector: slope Open (10-80° of open quadrants, 39%), Transition (20° of Closed + 10° of Open quadrants, 33%), Closed (20-70° of closed quadrants, 28%)	more increase of preference from open to closed = more anxiety
O-maze	+ time (%) ~sector	+ Anx		15.6	17.5	% time as measured	~sector: slope Open (10-80° of open quadrants, 39%), Transition (20° of Closed + 10° of Open quadrants, 33%), Closed (20-70° of closed quadrants, 28%)	more increase of dwell time from open to closed = more anxiety
O-maze	+ visit duration (s) ~sector	+ Anx		7.69	5.75		~sector: slope Open (10-80° of open quadrants, 39%), Transition (20° of Closed + 10° of Open quadrants, 33%), Closed (20-70° of closed quadrants, 28%)	more increase of visit duration from open to closed = more anxiety
O-maze	+ visits (%) ~sector	+ Anx		11	9.06	% of all visits	~sector: slope Open (10-80° of open quadrants, 39%), Transition (20° of Closed + 10° of Open quadrants, 33%), Closed (20-70° of closed quadrants, 28%)	more increase of visit fraction from open to closed = more anxiety
O-maze	+ visits (x/min) ~sector	+ Anx		1.98	0.482	per min observation time	~sector: slope Open (10-80° of open quadrants, 39%), Transition (20° of Closed + 10° of Open quadrants, 33%), Closed (20-70° of closed quadrants, 28%)	more increase of visit frequency from open to closed = more anxiety
O-maze	+ distance (%) ~sector	+ Anx		14.6	12.4	% of distance moved	~sector: slope Open (10-80° of open quadrants, 39%), Transition (20° of Closed + 10° of Open quadrants, 33%), Closed (20-70° of closed quadrants, 28%)	more increase of distance fraction from open to closed = more anxiety
O-maze	+ distance (m/min) ~sector	+ Anx		11.9	9.96	per min observation time	~sector: slope Open (10-80° of open quadrants, 39%), Transition (20° of Closed + 10° of Open quadrants, 33%), Closed (20-70° of closed quadrants, 28%)	more increase of distance moved from open to closed = more anxiety
O-maze	+ entry spread (m) ~sector	+ Anx		0.981	-0.286	average of max distance from gravity center	~sector: slope Open (10-80° of open quadrants, 39%), Transition (20° of Closed + 10° of Open quadrants, 33%), Closed (20-70° of closed quadrants, 28%)	more increase of spread from open to closed = more anxiety
O-maze	+ distance to open (m) mean	+ Anx		15.6	17.2	to middle of nearest open quadrant		more distance to open = less exploration = more anxiety
O-maze	+ closed returns (x/min) mean	+ Anx		15.6	14.6	turns within closed sector		more closed returns = more anxiety
O-maze	+ return frequency (x/min) ~sector	+ Anx		0.879	-0.403	per min in respective zone, return: turn or backup instead of crossing sector	~sector: slope Open (10-80° of open quadrants, 39%), Transition (20° of Closed + 10° of Open quadrants, 33%), Closed (20-70° of closed quadrants, 28%)	more increase of returns from open to closed = more anxiety
O-maze	+ returns (%) ~sector	+ Anx		15.5	13.5	% of all returns	~sector: slope Open (10-80° of open quadrants, 39%), Transition (20° of Closed + 10° of Open quadrants, 33%), Closed (20-70° of closed quadrants, 28%)	more increase of return fraction from open to closed = more anxiety
O-maze	+ returns (x/min) ~sector	+ Anx		15.6	14.5	per min observation time	~sector: slope Open (10-80° of open quadrants, 39%), Transition (20° of Closed + 10° of Open quadrants, 33%), Closed (20-70° of closed quadrants, 28%)	more increase of returns from open to closed = more anxiety
O-maze	+ protected head dips (%) mean	+ Anx		4.01	2.3	% of total head dips, recorded with keyboard		greater fraction of protected head dips = more anxiety
O-maze	+ head dips (%) ~position	+ Anx		4.02	2.31	% of total head dips, recorded with keyboard	~position: slope Free (10-80° of open quadrants), Protected (20° of Closed + 10° of Open quadrants)	more increase of head dip fraction from open to protected = more anxiety
O-maze	+ dip frequency (x/min) ~position	+ Anx		1.54	0.128	per min in respective position, recorded with keyboard	~position: slope Free (10-80° of open quadrants), Protected (20° of Closed + 10° of Open quadrants)	more increase of head dips from open to protected = more anxiety
O-maze	− head dips (x/min) mean	− Expl	− Mov	15.6	20.2	recorded with keyboard		more head dips = more exploration = less anxiety & more activity
O-maze	− open time (%) mean	− Expl		12.4	10.5	Open sector 10-80° of open quadrants, recorded with keyboard		more open time = more exploration = less anxiety
O-maze	− open entries (%) mean	− Expl		10.9	8.95	Open sector 10-80° of open quadrants		more open entries = more exploration = less anxiety
O-maze	− open returns (% returns) mean	− Expl		9.68	7.87	Open sector 10-80° of open quadrants, return: turn or backup instead of crossing sector		larger fraction of open returns = more exploration = less anxiety
O-maze	− open returns (x/min) mean	− Expl	− Mov	9.05	7.23	Open sector 10-80° of open quadrants, return: turn or backup instead of crossing sector		more open returns = more exploration = less anxiety & more activity
O-maze	− closed returns (x/min) ~time	− Hab		2.32	0.814	turns within closed sector	~time: slope bin 1-2, 5 min each	less decrease of closed returns = more habituation = less anxiety
O-maze	− distance to open (m) ~time	− Hab		0.38	-0.723	to middle of nearest open quadrant	~time: slope bin 1-2, 5 min each	more increase of distance to open = more habituation = less anxiety
O-maze	− protected head dips (%) ~time	− Hab		0.236	-0.785	Protected position (20° of Closed + 10° of Open quadrants), recorded with keyboard	~time: slope bin 1-2, 5 min each	more increase of protected head dip fraction = more habituation = less anxiety
O-maze	+ closed entries (x/min) ~time	− Hab		1.42	0.028	Open sector 10-80° of open quadrants, per min observation time	~time: slope bin 1-2, 5 min each	less decrease of closed entries = less habituation = more anxiety
O-maze	+ distance (m/min) ~time	− Hab		0.88	-0.401	distance moved	~time: slope bin 1-2, 5 min each	less decrease of distance = less habituation = more anxiety
O-maze	+ head dips (x/min) ~time	− Hab		9.82	8.02	recorded with keyboard	~time: slope bin 1-2, 5 min each	less decrease of head dips = less habituation = more anxiety
O-maze	+ open entries (%) ~time	− Hab		0.423	-0.706	Open sector 10-80° of open quadrants, % of all sector entries	~time: slope bin 1-2, 5 min each	less decrease of open entries = less habituation = more anxiety
O-maze	+ open returns (%) ~time	− Hab		0.177	-0.809	Open sector 10-80° of open quadrants) % of all returns	~time: slope bin 1-2, 5 min each	less decrease of open return fraction = less habituation = more anxiety
O-maze	+ open returns (x/min) ~time	− Hab		0.595	-0.581	Open sector 10-80° of open quadrants	~time: slope bin 1-2, 5 min each	less decrease of open returns = less habituation = more anxiety
O-maze	+ open time (%) ~time	− Hab		0.193	-0.788	Open sector 10-80° of open quadrants	~time: slope bin 1-2, 5 min each	less decrease of open time = less habituation = more anxiety
O-maze	+ zone transitions (x/min) ~time	− Hab		2.07	0.57	zones: Open (10-80° of open quadrants), Transition (20° of Closed + 10° of Open quadrants), Closed (20-70° of closed quadrants)	~time: slope bin 1-2, 5 min each	less decrease of transitions = less habituation = more anxiety
O-maze	− motion changes (x/min) ~time	+ Hab		0.34	-0.746	states: Rest (>2s <1.2cm/s), Linger (not resting or walking), Walk (bouts >3cm and >4cm/s)	~time: slope bin 1-2, 5 min each	less decrease of motion changes = less habituation = more anxiety
O-maze	− closed entries (x/min) mean	− Mov		4.86	3.04	Closed sector 20-70° of closed quadrants		more closed entries = more activity
O-maze	− distance (m/min) mean	− Mov	− Expl	4.69	2.91	distance moved per min observation time		longer distance = more activity & more exploration = less anxiety
O-maze	− motion changes (x/min) mean	− Mov	− Expl	6.82	4.91	states: Rest (>2s <1.2cm/s), Linger (not resting or walking), Walk (bouts >3cm and >4cm/s)		more motion state changes = more activity & more exploration = less anxiety
O-maze	− zone transitions (x/min) mean	− Mov	− Expl	8.52	6.44	zones: Open (10-80° of open quadrants), Transition (20° of Closed + 10° of Open quadrants), Closed (20-70° of closed quadrants)		more transitions = more activity & more exploration = less anxiety
rotarod	− time to fall (s) 27g mean	− Coor		2.99	1.39			longer time to fall = better coordination
rotarod	− time to fall (s) mean	− Coor		4.34	2.64			longer time to fall = better coordination
rotarod	− time to rotate (s) mean	− Coor		15.6	19.7	grab drum and rotate with it instead of walking		longer time to rotate = better coordination
rotarod	+ time to fall (s) ~begin-end	− Coor		3.34	1.71	difference trial 5-1		larger gain = worse coordination at begin
rotarod	+ time to fall (s) ~trial	− Coor		3.55	1.88		~trial: slope trial 1-5	more increase = worse coordination at begin
rotarod	+ time to fall (s) 27g ~trial	− Coor		3.55	1.88		~trial: slope trial 1-5	more increase = worse coordination at begin
rotarod	− time to rotate (s) ~begin-end	+ Coor		0.234	-0.778	difference trial 5-1		larger gain = worse coordination at begin
rotarod	− time to rotate (s) ~trial	+ Coor		0.568	-0.602		~trial: slope trial 1-5	more increase = worse coordination at begin
physical	− weight (g) ~testing	− Gwt		5.22	3.51		~testing: slope across 4 measurements during testing period	more increase = more weight gain
physical	+ weight (g) ~pretest	+ Gwt		5.8	4.07		~pretest: slope 1st measurement at arrival to first of testing	more increase = more weight gain
physical	+ weight (g) arrival	+ Wgt		2.34	0.807			larger values = more weight
physical	+ weight (g) Barnes-maze end	+ Wgt		6.26	4.49			larger values = more weight
physical	+ weight (g) Barnes-maze start	+ Wgt		9.44	7.59			larger values = more weight
physical	+ weight (g) rotarod start	+ Wgt		11.7	9.96			larger values = more weight
physical	+ weight (g) testing mean	+ Wgt		10.6	8.87			larger values = more weight
